# Supplementary material for: Kohonen Artificial Neural Network and Multivariate Analysis in the Identification of Proteome Changes during Early and Long Aging of Bovine Longissimus dorsi Muscle Using SWATH Mass Spectrometry
Source: J Agric Food Chem. 2021 Sep 15;69(38):11512–22. doi: 10.1021/acs.jafc.1c03578 (PMC8485349; doi:10.1021/acs.jafc.1c03578)
Supplement: Supplementary file 2 — jf1c03578_si_002.xls [file jf1c03578_si_002.xls]

## Sheet: samples
Animal number	Sample code	Sex	Hanging Time
4108/1	8/1	Female	0
4108/3	8/3	Female	0
4108/5	8/5	Female	0
4108/7	8/7	Female	0
4109/1	9/1	Male	0
4109/3	9/3	Male	0
4109/5	9/5	Male	0
4109/7	9/7	Male	0
4108/1	10/1	Female	12
4108/3	10/3	Female	12
4108/5	10/5	Female	12
4108/7	10/7	Female	12
4109/1	11/1	Male	12
4109/3	11/3	Male	12
4109/5	11/5	Male	12
4109/7	11/7	Male	12
4108/1	12/1	Female	26
4108/3	12/3	Female	26
4108/5	12/5	Female	26
4108/7	12/7	Female	26
4109/1	13/1	Male	26
4109/3	13/3	Male	26
4109/5	13/5	Male	26
4109/7	13/7	Male	26

## Sheet: Uni e Multivariate analyses
						Early t0 vs. t12					t12 vs t26					t0 vs t26					t0 vs t12&t26
Protein names	Entry name	Uniprot Accession	Length	Mass	Organism	Fold Chamge (FC±1,3)	p-value	PLS-DA p(corr)	Kohonen (loadings on PC1)	Kohonen (loadings on PC2)	Fold Chamge (FC±1,3)	p-value	PLS-DA p(corr)	Kohonen (loadings on PC1)	Kohonen (loadings on PC2)	Fold Chamge (FC±1,3)	p-value	PLS-DA p(corr)	Kohonen (loadings on PC1)	Kohonen (loadings on PC2)	Fold Chamge (FC±1,3)	p-value	PLS-DA p(corr)	Kohonen (loadings on PC1)	Kohonen (loadings on PC2)
14-3-3 protein epsilon (14-3-3E)	1433E_BOVIN	P62261	255	29,174	Bos taurus (Bovine)				-0.0581201	-0.120802				0.0186278	0.0878771				0.0265383	-0.120835				0.0496576	0.123561
Acetyl-CoA acetyltransferase, mitochondrial (EC 2.3.1.9) (Acetoacetyl-CoA thiolase)	THIL_BOVIN	Q29RZ0	422	44,889	Bos taurus (Bovine)				-0.11222	-0.00910173				0.00310152	0.0245128				0.100792	-0.0894161				0.0910585	0.0337387
Aconitate hydratase, mitochondrial (Aconitase) (EC 4.2.1.3) (Citrate hydro-lyase)	ACON_BOVIN	P20004	780	85,359	Bos taurus (Bovine)				-0.0883636	0.0272818			0.0216356	0.00193384	-0.039639			0.00990763	0.0650084	-0.042682			-0.00929194	0.0466909	-0.00184666
Actin, alpha skeletal muscle (Alpha-actin-1)	ACTS_BOVIN	P68138	377	42,051	Bos taurus (Bovine)				-0.0790502	-0.16682			0.0380863	-0.053833	0.179812			0.0187788	-0.000569701	-0.174743				0.0322302	0.196667
Actin, cytoplasmic 1 (Beta-actin) [Cleaved into: Actin, cytoplasmic 1, N-terminally processed]	ACTB_BOVIN	P60712	375	41,737	Bos taurus (Bovine)				0.00350914	-0.169114			-0.0293564	-0.0743869	0.104376			-0.00472034	0.0387118	-0.0249221			0.00779855	0.024211	0.102053
Acyl-CoA-binding protein (ACBP) (Diazepam-binding inhibitor) (DBI) (Endozepine) (EP)	ACBP_BOVIN	P07107	87	10,044	Bos taurus (Bovine)			0.00504796	0.0296223	0.101347				0.0497353	-0.089593				-0.02384	0.0481073			0.0205681	-0.0168659	-0.0937042
Adenylate kinase isoenzyme 1 (AK 1) (EC 2.7.4.3) (EC 2.7.4.6) (ATP-AMP transphosphorylase 1) (ATP:AMP phosphotransferase) (Adenylate monophosphate kinase) (Myokinase)	KAD1_BOVIN	P00570	194	21,664	Bos taurus (Bovine)				0.111177	-0.130875				-0.1477	0.0177035				-0.123688	-0.0306515				-0.13142	0.0896875
Adenylosuccinate synthetase isozyme 1 (AMPSase 1) (AdSS 1) (EC 6.3.4.4) (Adenylosuccinate synthetase, basic isozyme) (Adenylosuccinate synthetase, muscle isozyme) (M-type adenylosuccinate synthetase) (IMP--aspartate ligase 1)	PURA1_BOVIN	A5PJR4	457	50,134	Bos taurus (Bovine)			-0.00436293	0.0378447	-0.0762481				-0.0648795	-0.00991358				-0.0259801	-0.0336305			-0.0164774	-0.0389155	0.0417875
ADP/ATP translocase 1 (ADP,ATP carrier protein 1) (ADP,ATP carrier protein, heart isoform T1) (Adenine nucleotide translocator 1) (ANT 1) (Solute carrier family 25 member 4)	ADT1_BOVIN	P02722	298	32,967	Bos taurus (Bovine)				-0.105648	-0.106114				0.0359449	0.115722				0.0921745	-0.139295				0.0933379	0.102789
Alpha-actinin-2 (Alpha-actinin skeletal muscle isoform 2) (F-actin cross-linking protein)	ACTN2_BOVIN	Q3ZC55	894	103,779	Bos taurus (Bovine)				-0.1249	-0.124294				-0.018378	0.17194			0.0109468	0.102655	-0.125986				0.103884	0.147416
Alpha-actinin-3 (Alpha-actinin skeletal muscle isoform 3) (F-actin cross-linking protein)	ACTN3_BOVIN	Q0III9	901	103,151	Bos taurus (Bovine)				0.133771	-0.126884			0.0197563	-0.154281	0.04108	0.664424	6.9482e-08	0.0175271	-0.134581	-0.083792	0.736241	0.0173	0.013184	-0.129428	0.103768
Alpha-crystallin B chain (Alpha(B)-crystallin)	CRYAB_BOVIN	P02510	175	20,037	Bos taurus (Bovine)				-0.14141	-0.0502509				0.0241404	0.182292				0.119048	-0.103808			-0.00671514	0.114359	0.0996784
Alpha-enolase (EC 4.2.1.11) (2-phospho-D-glycerate hydro-lyase) (Enolase 1) (HAP47) (Non-neural enolase) (NNE) (Phosphopyruvate hydratase)	ENOA_BOVIN	Q9XSJ4	434	47,326	Bos taurus (Bovine)				-0.0408243	0.0478448				0.00346655	-0.0351553				0.0565977	-0.0358235				0.0154055	-0.0156706
Alpha-S1-casein (allergen Bos d 8) [Cleaved into: Antioxidant peptide]	CASA1_BOVIN	P02662	214	24,529	Bos taurus (Bovine)			0.0199622	-0.0898702	0.00309792				-0.0140305	-0.048894			0.00881312	0.010619	-0.028763			-0.0135837	0.0119541	-1.5679e-05
Annexin A2 (Annexin II) (Annexin-2) (Calpactin I heavy chain) (Calpactin-1 heavy chain) (Chromobindin-8) (Lipocortin II) (Placental anticoagulant protein IV) (PAP-IV) (Protein I) (p36)	ANXA2_BOVIN	P04272	339	38,612	Bos taurus (Bovine)				-0.020256	0.11862				0.0481958	-0.0521137	1.49381	0.0011		0.0544751	0.0813424	1.35411	0.00023	-0.0119146	0.024644	-0.101313
Annexin A6 (Annexin VI) (Annexin-6)	ANXA6_BOVIN	P79134	673	75,907	Bos taurus (Bovine)				-0.025685	-0.105393			-0.0199725	-0.0392033	0.0617012			0.0125215	0.0250318	-0.122324				0.0231049	0.106742
Aspartate aminotransferase, cytoplasmic (cAspAT) (EC 2.6.1.1) (EC 2.6.1.3) (Cysteine aminotransferase, cytoplasmic) (Cysteine transaminase, cytoplasmic) (cCAT) (Glutamate oxaloacetate transaminase 1) (Transaminase A)	AATC_BOVIN	P33097	413	46,399	Bos taurus (Bovine)				-0.0785642	-0.0646192				-0.045166	0.0957689				0.0462962	-0.115129				0.0517591	0.0931218
Aspartate aminotransferase, mitochondrial (mAspAT) (EC 2.6.1.1) (Fatty acid-binding protein) (FABP-1) (Glutamate oxaloacetate transaminase 2) (Kynurenine aminotransferase 4) (Kynurenine aminotransferase IV) (Kynurenine--oxoglutarate transaminase 4) (Kynurenine--oxoglutarate transaminase IV) (Plasma membrane-associated fatty acid-binding protein) (FABPpm) (Transaminase A)	AATM_BOVIN	P12344	430	47,514	Bos taurus (Bovine)				-0.104418	-0.0338447				0.00921632	0.0667234				0.0783375	-0.0790774			0.0066538	0.0782805	0.0637509
ATP synthase protein 8	ATP8_BOVIN	P03929	66	7.937	Bos taurus (Bovine)			0.026755	-0.0417511	-0.0315453			-0.0335151	-0.00638356	0.00609551			0.00880379	0.0688408	-0.056655			0.02837	0.0317004	0.0367034
ATP synthase subunit alpha, mitochondrial	ATPA_BOVIN	P19483	553	59,720	Bos taurus (Bovine)				-0.0955736	-0.0194347				0.020338	0.120238			0.00300962	0.100726	-0.0366636			0.00479034	0.090306	0.0369259
ATP synthase subunit beta, mitochondrial (EC 3.6.3.14)	ATPB_BOVIN	P00829	528	56,284	Bos taurus (Bovine)				-0.125054	-0.0394887			0.0225775	0.0478325	0.0932469			0.0142337	0.109779	-0.126233				0.101272	0.0802743
ATP synthase subunit gamma, mitochondrial (F-ATPase gamma subunit)	ATPG_BOVIN	P05631	298	33,072	Bos taurus (Bovine)				-0.0103348	0.038069	1.51933	0.0238	-0.0177484	0.0386874	-0.0328277	1.73224	0.0444		0.0261486	0.0566369			0.0103168	0.0207836	-0.0403464
ATP synthase subunit O, mitochondrial (Oligomycin sensitivity conferral protein) (OSCP)	ATPO_BOVIN	P13621	213	23,320	Bos taurus (Bovine)			0.0250051	-0.0620553	-0.0528297				-0.0554619	0.0316525			0.0135074	0.0434882	-0.111923			0.0121909	0.0364997	0.0940009
ATP-dependent 6-phosphofructokinase, muscle type (ATP-PFK) (PFK-M) (EC 2.7.1.11) (6-phosphofructokinase type A) (Phosphofructo-1-kinase isozyme A) (PFK-A) (Phosphohexokinase)	PFKAM_BOVIN	Q0IIG5	779	85,294	Bos taurus (Bovine)				0.137988	-0.156777	0.71052	0.00018	0.0191818	-0.158016	0.0132928	0.594998	5.0531e-09	0.0198193	-0.128869	-0.0952786	0.687932	0.02845		-0.141057	0.115794
Beta-casein [Cleaved into: Casoparan; Antioxidant peptide; Casohypotensin]	CASB_BOVIN	P02666	224	25,107	Bos taurus (Bovine)				-0.0364583	0.0227367			0.0241712	-0.0146633	-0.0458542			0.00783935	-0.0173957	-0.0257601			-0.0145554	-0.00268427	-0.005376
Beta-enolase (EC 4.2.1.11) (2-phospho-D-glycerate hydro-lyase) (Enolase 3) (Muscle-specific enolase) (MSE) (Skeletal muscle enolase)	ENOB_BOVIN	Q3ZC09	434	47,096	Bos taurus (Bovine)			-0.012205	0.110012	-0.00775243			0.0397363	-0.11934	-0.0629612	0.753738	2.6711e-06	0.0134352	-0.136898	-0.0449529			-0.0189155	-0.127289	0.0136162
Calmodulin (CaM)	CALM_BOVIN	P62157	149	16,838	Bos taurus (Bovine)	0.652595	0.03206	0.0253813	0.0323679	0.118608				0.0909269	-0.123785			0.00508368	-0.0584315	0.0535462			0.0307906	-0.0211961	-0.094178
Carbonic anhydrase 3 (EC 4.2.1.1) (Carbonate dehydratase III) (Carbonic anhydrase III) (CA-III)	CAH3_BOVIN	Q3SZX4	260	29,370	Bos taurus (Bovine)	1.70446	0.00029	-0.0381526	-0.141332	-0.028554				0.0569122	0.184147	1.56308	0.00035	-0.016048	0.128002	-0.0436333	1.62602	5.5041e-06	-0.0556419	0.128586	0.0505459
Citrate synthase, mitochondrial (EC 2.3.3.1) (Citrate (Si)-synthase)	CISY_BOVIN	Q29RK1	466	51,773	Bos taurus (Bovine)				-0.104413	-0.0526155				0.0153658	0.148867			0.010576	0.0973945	-0.103785			0.00587765	0.0836066	0.0843126
Cofilin-2 (Cofilin, muscle isoform)	COF2_BOVIN	Q148F1	166	18,737	Bos taurus (Bovine)			0.0113451	-0.0829657	0.00893019			-0.0255324	0.0362765	0.0480457				0.0917097	-0.0251201			0.0257592	0.0969172	0.00513417
Coiled-coil domain-containing protein 175	CC175_BOVIN	Q2T9Z6	724	85.908	Bos taurus (Bovine)				-0.0157978	-0.0839712				-0.0209297	0.0814915			-0.00833841	-0.023346	-0.00410229				0.00220563	0.0798847
Coiled-coil domain-containing protein 39	CCD39_BOVIN	E1BM70	942	110.372	Bos taurus (Bovine)			0.0232884	-0.1199	-0.0806244				0.0369724	0.103821				0.104399	-0.116926			0.0185787	0.112455	0.0987811
Collagen alpha-1(I) chain (Alpha-1 type I collagen)	CO1A1_BOVIN	P02453	1463	138,938	Bos taurus (Bovine)				0.0348093	0.176219	2.53823	0.00391		0.0973799	-0.135232	3.08132	0.00328		0.032727	0.16487	1.79372	2.2483e-08		0.00258289	-0.185647
Collagen alpha-1(II) chain	CO2A1_BOVIN	P02459	1.487	141.828	Bos taurus (Bovine)				-0.00971476	-0.0338546			0.019796	0.0126718	0.0517197			0.00600879	-0.0302959	-0.0365223			0.0153663	0.0135801	0.0424172
Collagen alpha-1(III) chain	CO3A1_BOVIN	P04258	1049	93,651	Bos taurus (Bovine)				0.0574533	0.127255	1.514	0.00626	-0.0232981	0.042596	-0.16157	1.60412	0.00559		0.0296642	0.1476				-0.0168256	-0.163105
Collagen alpha-2(I) chain (Alpha-2 type I collagen)	CO1A2_BOVIN	P02465	1364	129,064	Bos taurus (Bovine)				0.0329665	0.167457	2.43908	0.00439		0.0994038	-0.1362	3.06165	0.00502		0.0284224	0.160552	1.8316	3.943e-10		0.000399903	-0.176563
Creatine kinase M-type (EC 2.7.3.2) (Creatine kinase M chain) (M-CK)	KCRM_BOVIN	Q9XSC6	381	42,989	Bos taurus (Bovine)			0.0259642	0.0934072	-0.191506				-0.17735	0.0138252			0.0108794	-0.104609	-0.104705			0.0155083	-0.109566	0.134651
Creatine kinase S-type, mitochondrial (EC 2.7.3.2) (Basic-type mitochondrial creatine kinase) (Mib-CK) (Sarcomeric mitochondrial creatine kinase) (S-MtCK)	KCRS_BOVIN	Q3ZBP1	419	47,231	Bos taurus (Bovine)				-0.117919	-0.0303611				0.0161668	0.122721			0.0123751	0.113689	-0.106941			0.00925612	0.0996668	0.0729248
Cysteine and glycine-rich protein 3 (Cysteine-rich protein 3) (CRP3)	CSRP3_BOVIN	Q4U0T9	194	20,953	Bos taurus (Bovine)				-0.0997312	-0.0101173				0.0990692	0.105656				0.105524	-0.0409563			0.0144519	0.105542	0.0324732
Cytochrome b-c1 complex subunit 1, mitochondrial (Complex III subunit 1) (Core protein I) (Ubiquinol-cytochrome-c reductase complex core protein 1)	QCR1_BOVIN	P31800	480	52,736	Bos taurus (Bovine)			0.0163205	-0.0318028	-0.014151				0.0460809	0.0521001			0.00422975	-0.0413463	0.0456376			0.0209404	0.0276122	0.0149739
Cytochrome c oxidase subunit 2 (Cytochrome c oxidase polypeptide II)	COX2_BOVIN	P68530	227	26,021	Bos taurus (Bovine)			0.0236525	-0.0386238	0.0178194				0.0914857	-0.0293179			0.00646206	0.0415374	-0.0391849			0.0162536	0.0657151	-0.00661403
Decorin (Bone proteoglycan II) (PG-S2)	PGS2_BOVIN	P21793	360	39,879	Bos taurus (Bovine)				0.0446567	0.173041	2.01177	0.0003	-0.0304031	0.0917161	-0.127163	1.96442	0.00012	-0.0169538	0.0424259	0.162841				0.00496265	-0.18514
Desmin	DESM_BOVIN	O62654	470	53,532	Bos taurus (Bovine)			0.0213506	-0.0161862	0.00331283			0.0339469	-0.0385512	0.097069			0.0224343	0.02409	-0.17511			0.0165101	-0.0116861	0.0146135
DNA excision repair protein ERCC-6-like	ERC6L_BOVIN	A6QQR4	1.242	140.51	Bos taurus (Bovine)	0.661065	0.01482	0.027986	-0.00894855	-0.0871747	1.49206	0.02248	-0.0363996	0.0522156	0.0853011				-0.0266941	0.0141025			0.0170813	0.0320621	0.0588709
Elongation factor 1-alpha 2 (EF-1-alpha-2) (Eukaryotic elongation factor 1 A-2) (eEF1A-2)	EF1A2_BOVIN	Q32PH8	463	50,470	Bos taurus (Bovine)			0.0109918	-0.0354842	0.0580613				0.0648611	-0.026065				0.031393	-0.0439971				0.0248803	-0.0236878
Fatty acid-binding protein, heart (Fatty acid-binding protein 3) (Heart-type fatty acid-binding protein) (H-FABP) (Mammary-derived growth inhibitor) (MDGI)	FABPH_BOVIN	P10790	133	14,779	Bos taurus (Bovine)				-0.113576	-0.0087499	1.63658	6.0527e-05	-0.0316202	0.0882752	0.0387088	1.97129	0.00231	-0.00553981	0.134877	-0.0459265	1.5198	1.1267e-05	-0.0157564	0.114425	0.0180025
Fibromodulin (FM) (Collagen-binding 59 kDa protein) (Keratan sulfate proteoglycan fibromodulin) (KSPG fibromodulin)	FMOD_BOVIN	P13605	376	43,038	Bos taurus (Bovine)				0.0112425	0.180868				0.103184	-0.100179	2.53518	0.00286		0.0258799	0.141271	1.80295	2.2203e-08	0.00604235	0.0153041	-0.172805
Fructose-1,6-bisphosphatase isozyme 2 (FBPase 2) (EC 3.1.3.11) (D-fructose-1,6-bisphosphate 1-phosphohydrolase 2) (Muscle FBPase)	F16P2_BOVIN	Q2KJJ9	339	36,767	Bos taurus (Bovine)	0.661417	0.04306		0.0708569	-0.113105			-0.0206231	-0.1116	-0.0259639				-0.0852564	0.00051738	0.706033	0.02695		-0.0942853	0.067165
Fructose-bisphosphate aldolase B (EC 4.1.2.13) (Liver-type aldolase)	ALDOB_BOVIN	Q3T0S5	364	39,543	Bos taurus (Bovine)				0.133239	-0.10748				-0.190534	-0.0429168			0.00230177	-0.14648	-0.0442195			-0.0178325	-0.158365	0.0612802
Galectin-1 (Gal-1) (14 kDa lectin) (Beta-galactoside-binding lectin L-14-I) (Galaptin) (Lactose-binding lectin 1) (Lectin galactoside-binding soluble 1) (S-Lac lectin 1)	LEG1_BOVIN	P11116	135	14,744	Bos taurus (Bovine)			-0.0161948	-0.118157	-0.0130766			0.0283881	0.0410157	0.120156				0.098378	-0.0728052				0.106115	0.0682008
Glucose-6-phosphate isomerase (GPI) (EC 5.3.1.9) (Autocrine motility factor) (AMF) (Neuroleukin) (NLK) (Phosphoglucose isomerase) (PGI) (Phosphohexose isomerase) (PHI)	G6PI_BOVIN	Q3ZBD7	557	62,855	Bos taurus (Bovine)				0.139755	-0.0804207				-0.162254	-0.0516226	0.723154	3.8526e-05	0.0119919	-0.124399	-0.0707546				-0.151463	0.0614033
Glutathione S-transferase Mu 1 (EC 2.5.1.18) (GST class-mu 1) (GSTM1-1)	GSTM1_BOVIN	Q9N0V4	218	25,635	Bos taurus (Bovine)	1.30114	0.03572	-0.0320379	0.018064	-0.0366375				-0.0174854	0.0364732			-0.00975081	-0.0364316	0.0198742			-0.0303529	0.0012948	0.0131121
Glutathione S-transferase P (EC 2.5.1.18) (GST class-pi)	GSTP1_BOVIN	P28801	210	23,613	Bos taurus (Bovine)				-0.0405444	-0.0246554	1.5973	0.00583	-0.0321397	0.0226879	0.0120711	1.75756	0.00107	-0.0178355	0.0668117	0.0496203	1.37445	0.00016		0.0640708	-0.0129607
Glyceraldehyde-3-phosphate dehydrogenase (GAPDH) (EC 1.2.1.12) (Peptidyl-cysteine S-nitrosylase GAPDH) (EC 2.6.99.-)	G3P_BOVIN	P10096	333	35,868	Bos taurus (Bovine)			-0.00559146	0.122661	-0.101478			-0.0265379	-0.142401	-0.0527628			-0.012867	-0.120143	0.0210028			-0.0271064	-0.111859	0.0226756
Glycerol-3-phosphate dehydrogenase [NAD(+)], cytoplasmic (GPD-C) (GPDH-C) (EC 1.1.1.8)	GPDA_BOVIN	Q5EA88	349	37,648	Bos taurus (Bovine)				0.0361103	-0.015588				-0.0736734	-0.0291047			-0.00595149	-0.0400469	0.00571152				-0.0376899	0.00844224
Glycogen phosphorylase, muscle form (EC 2.4.1.1) (Myophosphorylase)	PYGM_BOVIN	P79334	842	97,293	Bos taurus (Bovine)				0.15972	-0.0815158			0.0250819	-0.211134	-0.0431278	0.709082	2.1775e-06	0.014047	-0.141014	-0.0955289				-0.167583	0.0797082
Heat shock 70 kDa protein 1A (Heat shock 70 kDa protein 1) (HSP70.1)	HS71A_BOVIN	Q27975	641	70,259	Bos taurus (Bovine)				-0.129794	-0.0750159				-0.0234589	0.182079				0.0771608	-0.128564			-0.0101149	0.0906529	0.138638
Heat shock cognate 71 kDa protein (Heat shock 70 kDa protein 8)	HSP7C_BOVIN	P19120	650	71,241	Bos taurus (Bovine)				-0.0749698	-0.0811556				-0.0132771	0.112504			0.0105555	0.0299125	-0.106201			0.0208218	0.0445599	0.103545
Heat shock protein beta-1 (HspB1) (Heat shock 27 kDa protein) (HSP 27)	HSPB1_BOVIN	Q3T149	201	22,393	Bos taurus (Bovine)				-0.0768834	-0.0331531				0.0543975	0.129802				0.0356062	-0.00643832				0.0821712	0.0543038
Heat shock protein beta-6 (HspB6)	HSPB6_BOVIN	Q148F8	164	17,469	Bos taurus (Bovine)	1.50141	0.00103	-0.0314807	-0.123682	-0.040937			-0.0220798	0.079625	0.146856	1.75875	5.4204e-06	-0.0163368	0.143255	-0.00315761	1.62849	5.9261e-07	-0.0424527	0.13579	0.0261199
Heat shock protein HSP 90-alpha	HS90A_BOVIN	Q76LV2	733	84,731	Bos taurus (Bovine)			-0.0151644	-0.0426997	0.00524938				0.00554004	0.020132			-0.00903088	0.0299612	-0.0180865			-0.0147938	0.0379642	0.0104332
Hemoglobin subunit alpha (Alpha-globin) (Hemoglobin alpha chain)	HBA_BOVIN	P01966	142	15,184	Bos taurus (Bovine)	2.02576	1.2216e-05	-0.0444716	-0.0533169	0.056186	1.45767	0.00325	-0.0295061	0.0598151	0.0430786	2.95288	1.259e-09	-0.0267094	0.11319	0.147474	2.4332	2.7492e-12	-0.036686	0.091237	-0.0963808
Hemoglobin subunit beta (Beta-globin) (Hemoglobin beta chain) [Cleaved into: Spinorphin]	HBB_BOVIN	P02070	145	15,954	Bos taurus (Bovine)	1.78598	6.507e-05	-0.0395061	-0.0511145	0.0710354	1.52806	0.00046	-0.0300198	0.0794084	0.0190359	2.72908	2.931e-09	-0.0257135	0.0971482	0.132384	2.18952	1.3632e-11	-0.0296134	0.079084	-0.095296
Histone H2A type 2-C	H2A2C_BOVIN	A1A4R1	129	13,988	Bos taurus (Bovine)	1.36562	0.00144	-0.0293826	-0.0953751	0.032599				0.0414204	0.0458968	1.44885	8.4196e-05	-0.012348	0.119253	0.0201324	1.40878	0.00012	-0.0353314	0.0953738	-0.0238446
Histone H2B type 1-N	H2B1N_BOVIN	Q32L48	126	13,923	Bos taurus (Bovine)				0.0118347	0.0832616			0.0278584	0.0132782	-0.0975044			0.0104869	0.0336087	-0.0365536				-0.00549298	-0.0601273
Histone H4 (H4.1)	H4_BOVIN	P62803	103	11,367	Bos taurus (Bovine)			-0.016459	-0.0991115	-0.0384468				0.0132217	0.141385	1.37757	0.00936	-0.00734128	0.105584	-0.0219812	1.33431	0.00025	-0.0299432	0.103485	0.037047
Inactive serine/threonine-protein kinase TEX14	TEX14_BOVIN	F1MJR8	1.493	165.254	Bos taurus (Bovine)			-0.011262	0.0207746	-0.00827357				0.0184048	-0.0282336				-0.0138831	-0.0217319			-0.0120684	-0.0191505	-0.0117844
Inosine-5'-monophosphate dehydrogenase 2	IMDH2_BOVIN	Q3SWY3	514	55.763	Bos taurus (Bovine)	0.378277	0.0272	0.0315407	0.0064801	0.0733876				0.0930427	-0.0650505			0.00737254	-0.0130481	-0.0165656			0.0356629	0.0208208	-0.0583584
Isocitrate dehydrogenase [NADP], mitochondrial (IDH) (EC 1.1.1.42) (ICD-M) (IDP) (NADP(+)-specific ICDH) (Oxalosuccinate decarboxylase)	IDHP_BOVIN	Q04467	452	50,739	Bos taurus (Bovine)				-0.15611	-0.0346081				0.0330487	0.114225			0.010946	0.115893	-0.11123			0.0152022	0.139649	0.0906537
Keratin, type I cuticular Ha5 (Keratin-35) (K35)	KRT35_BOVIN	Q0P5J7	454	49,937	Bos taurus (Bovine)	0.478025	0.00017	0.0339048	0.103591	-0.055708				-0.144791	-0.0680827	0.448988	1.4932e-07	0.0210915	-0.132802	-0.0707859	0.462087	0.04344	0.0181936	-0.130032	0.0501461
Keratin, type I cytoskeletal 10 (Cytokeratin VIB) (Cytokeratin-10) (CK-10) (Cytokeratin-6B) (Keratin-10) (K10)	K1C10_BOVIN	P06394	526	54,848	Bos taurus (Bovine)				0.0335117	0.154155				0.0965398	-0.095968			-0.00336561	-0.0102582	0.094355			0.0108512	0.00472164	-0.10624
Keratin, type I cytoskeletal 17 (Cytokeratin-17) (CK-17) (Keratin-17) (K17)	K1C17_BOVIN	A1L595	441	48,712	Bos taurus (Bovine)			0.0176116	0.0149027	0.115509				0.121869	-0.120014			-8.71102e-05	-0.0148805	0.0537161			0.0206452	0.00374588	-0.100839
Keratin, type I cytoskeletal 25 (Cytokeratin-25) (CK-25) (Keratin-25) (K25) (Type I inner root sheath-specific keratin-K25irs1)	K1C25_BOVIN	Q0P5J4	450	49,313	Bos taurus (Bovine)			0.00430573	0.02206	0.11376				0.10396	-0.0855237				-0.0194252	0.0860297			0.0239919	0.00367253	-0.0951092
Keratin, type II cuticular Hb1 (Keratin-81) (K81) (Type II hair keratin Hb1) (Type-II keratin Kb21)	KRT81_BOVIN	Q148H4	500	54,613	Bos taurus (Bovine)			0.00816639	0.0663678	0.0950701				0.0748336	-0.0818089			0.00475163	-0.0189569	0.0317471				-0.0273341	-0.069442
Keratin, type II cytoskeletal 5 (Cytokeratin-5) (CK-5) (Keratin-5) (K5) (Type-II keratin Kb5)	K2C5_BOVIN	Q5XQN5	601	62,937	Bos taurus (Bovine)	1.31421	0.02239	-0.0278079	-0.00640374	0.104505				0.0867663	-0.0699559	1.5483	0.0227		0.0311246	0.0837773	1.42947	5.0304e-05	-0.0199588	0.0301165	-0.0968503
Keratin, type II cytoskeletal 71	K2C71_BOVIN	Q148H5	525	57.408	Bos taurus (Bovine)			-0.0230484	0.0137457	0.129147				0.105767	-0.0953286	1.94601	0.00588		0.0140086	0.153259	1.66596	3.8013e-07	-0.0147062	0.021577	-0.149511
Keratin, type II cytoskeletal 73 (Cytokeratin-73) (CK-73) (Keratin-73) (K73) (Type II inner root sheath-specific keratin-K6irs3) (Type-II keratin Kb36)	K2C73_BOVIN	A7YWK3	540	58,836	Bos taurus (Bovine)				0.0464374	0.0952022				0.0835097	-0.0994911				-0.00185612	0.0691745				0.000202065	-0.0910935
Keratin, type II cytoskeletal 79 (Cytokeratin-79) (CK-79) (Keratin-79) (K79) (Type-II keratin Kb38)	K2C79_BOVIN	Q148H7	535	57,721	Bos taurus (Bovine)				0.0187792	0.151713				0.112177	-0.108852	1.53011	0.03196		0.0157532	0.100547				0.0194431	-0.12878
L-lactate dehydrogenase A chain (LDH-A) (EC 1.1.1.27) (LDH muscle subunit) (LDH-M)	LDHA_BOVIN	P19858	332	36,598	Bos taurus (Bovine)				0.136289	-0.107458				-0.221261	-0.0410093	0.691955	2.9928e-07	0.0141212	-0.153693	-0.0834478	0.747598	0.01025		-0.173202	0.092054
L-lactate dehydrogenase B chain (LDH-B) (EC 1.1.1.27)	LDHB_BOVIN	Q5E9B1	334	36,724	Bos taurus (Bovine)			-0.0102666	-0.151484	-0.0195989				0.024184	0.0948919	1.88293	0.00167	-0.00884651	0.154553	-0.0285203	1.60223	5.5041e-06	-0.0217104	0.140195	0.0347473
Malate dehydrogenase, cytoplasmic (EC 1.1.1.37) (Cytosolic malate dehydrogenase)	MDHC_BOVIN	Q3T145	334	36,438	Bos taurus (Bovine)			0.0149134	-0.0846749	-0.0546783			0.0325423	-0.0143656	0.121734	0.759925	0.00924	0.0183399	0.0102698	-0.124621			0.0189199	0.0545564	0.117714
Malate dehydrogenase, mitochondrial (EC 1.1.1.37)	MDHM_BOVIN	Q32LG3	338	35,668	Bos taurus (Bovine)			0.0197021	-0.113592	-0.0726453				0.029332	0.109658			0.0168213	0.0891681	-0.118587			0.0231622	0.102258	0.104255
MICOS complex subunit MIC19	MIC19_BOVIN	Q5E9D3	227	26.1	Bos taurus (Bovine)				-0.14424	-0.085123				0.0694606	0.132634				0.128103	-0.100075			0.0128819	0.143184	0.10417
Mimecan (Osteoglycin) [Cleaved into: Corneal keratan sulfate proteoglycan 25 core protein (KSPG25 protein); Osteoinductive factor (OIF)]	MIME_BOVIN	P19879	299	34,209	Bos taurus (Bovine)				0.0502847	0.109102	2.76645	0.00011	-0.045016	0.0634741	-0.147781	3.63747	1.3532e-06	-0.0215458	0.0547727	0.157858	1.99385	1.8553e-10	-0.0130549	0.000971942	-0.165594
Myoglobin	MYG_BOVIN	P02192	154	17,078	Bos taurus (Bovine)				-0.107397	0.02962				0.152606	-0.0307691			-0.00690028	0.120512	-0.0713114			-0.0216005	0.124084	-0.00170651
Myomesin-1 (190 kDa titin-associated protein) (Myomesin family member 1) (Fragments)	MYOM1_BOVIN	P80473	340	37,307	Bos taurus (Bovine)				-0.0473782	-0.0146995				-0.0470322	0.0284743				0.0149536	-0.109055			-0.00765824	0.00943734	0.0622804
Myosin light chain 1/3, skeletal muscle isoform (MLC1/MLC3) (MLC1F/MLC3F) (Myosin light chain alkali 1/2) (Myosin light chain A1/A2)	MYL1_BOVIN	A0JNJ5	192	20,932	Bos taurus (Bovine)			0.0220264	0.0720603	0.0336935				0.0710915	-0.0777613			0.00508959	-0.150728	0.0306868			0.0345604	-0.0627949	-0.0293902
Myosin light chain 3 (Myosin light chain 1, slow-twitch muscle B/ventricular isoform) (MLC1SB)	MYL3_BOVIN	P85100	199	21,939	Bos taurus (Bovine)			0.0211242	0.0398666	0.0437964				0.0511098	-0.0737836				-0.00546037	-0.00259621			0.0191233	-0.0009764	-0.0526421
Myosin light polypeptide 6 (17 kDa myosin light chain) (LC17) (Myosin light chain 3) (MLC-3) (Myosin light chain alkali 3) (Myosin light chain A3)	MYL6_BOVIN	P60661	151	16,930	Bos taurus (Bovine)			0.0360162	0.109513	-0.105223				-0.0930673	0.0530559	0.675672	5.9522e-11	0.0235067	-0.156293	-0.08859	0.721677	0.01967	0.0418758	-0.116539	0.11387
Myosin regulatory light chain 2, skeletal muscle isoform (Fast skeletal myosin light chain 2) (MLC2F)	MLRS_BOVIN	Q0P571	170	19,013	Bos taurus (Bovine)			-0.0145214	0.110489	0.000504093			0.0231746	-0.0732258	-0.0372108				-0.138682	0.025477			-0.00835879	-0.128849	0.000501603
Myosin regulatory light chain 2, ventricular/cardiac muscle isoform (MLC-2) (MLC-2v) (Myosin light chain 2, slow skeletal/ventricular muscle isoform) (MLC-2s/v)	MLRV_BOVIN	Q3SZE5	166	18,981	Bos taurus (Bovine)				-0.176303	-0.0492343				0.097847	0.136334				0.155215	-0.0941881			0.00455182	0.171881	0.0834449
Myosin-1 (Myosin heavy chain 1) (Myosin heavy chain 2x) (MyHC-2x) (Myosin heavy chain, skeletal muscle, adult 1)	MYH1_BOVIN	Q9BE40	1938	222,990	Bos taurus (Bovine)	0.486077	0.00203	0.0288388	0.156803	-0.0494336	0.701411	0.01613		-0.217768	-0.119431	0.34094	3.4061e-11	0.0271476	-0.137655	-0.139806	0.396138	0.04994	0.0302912	-0.215772	0.0621122
Myosin-2 (Myosin heavy chain 2) (Myosin heavy chain 2a) (MyHC-2a) (Myosin heavy chain, skeletal muscle, adult 2)	MYH2_BOVIN	Q9BE41	1940	223,319	Bos taurus (Bovine)	1.43474	0.00172	-0.0411228	-0.0299122	0.00350114				0.130189	0.109664	1.38429	0.00328	-0.0219267	-0.0145045	0.116588	1.40738	0.00014	-0.0419697	0.0675671	-0.0211792
Myosin-7 (Myosin heavy chain 7) (Myosin heavy chain slow isoform) (MyHC-slow) (Myosin heavy chain, cardiac muscle beta isoform) (MyHC-beta)	MYH7_BOVIN	Q9BE39	1935	223,229	Bos taurus (Bovine)				-0.169589	-0.0681074				0.0525701	0.180361				0.145043	-0.119819				0.152236	0.112008
Myozenin-1 (Calsarcin-2)	MYOZ1_BOVIN	Q8SQ24	297	31,674	Bos taurus (Bovine)				-0.00602038	-0.0833675			-0.0340131	-0.00970285	0.043878			-0.0154978	0.0265981	0.00541955			-0.012551	0.0258102	0.0308598
Myozenin-2 (Calsarcin-1)	MYOZ2_BOVIN	Q5E9V3	264	30,151	Bos taurus (Bovine)				-0.11291	0.0673155	1.32358	0.03498		0.111351	-0.0514865	1.5055	0.02967		0.141674	-0.059341			0.00578937	0.108325	-0.0306195
N-acetylglucosamine-6-sulfatase	GNS_BOVIN	Q1LZH9	560	62.776	Bos taurus (Bovine)				0.0197542	0.0154004				0.0502643	-0.0325049				-0.0293528	-0.00936072			0.0106578	-0.0160294	-0.0244486
Pancreatic trypsin inhibitor (Aprotinin) (Basic protease inhibitor) (BPI) (BPTI)	BPT1_BOVIN	P00974	100	10,903	Bos taurus (Bovine)			0.0230884	-0.0373465	0.068021	0.404285	2.1754e-06	0.0629393	-0.0261249	0.0172037	0.316577	5.6069e-09	0.0311988	-0.0825678	-0.139372	0.438472	0.04419	0.0290481	-0.0347389	0.0652552
PDZ and LIM domain protein 3	PDLI3_BOVIN	Q3SYZ8	316	34,353	Bos taurus (Bovine)			0.0199543	-0.0121445	-0.0955284			0.0307064	0.00714044	0.0857061	0.723249	7.1423e-05	0.0183578	-0.0688385	-0.117329			0.0176274	-0.00363477	0.11487
PDZ and LIM domain protein 7	PDLI7_BOVIN	Q3SX40	424	46,433	Bos taurus (Bovine)			0.0185053	0.100573	-0.0688037				-0.0335675	0.0627548	0.712312	0.00422	0.00801099	-0.110933	-0.0306907	0.748268	0.00902	0.0277925	-0.0994004	0.0683336
Peroxiredoxin-1 (EC 1.11.1.15)	PRDX1_BOVIN	Q5E947	199	22,210	Bos taurus (Bovine)			-0.0202088	-0.034995	-0.0529362				-0.0371464	0.05467			-0.0144094	0.0360709	-0.00514553			-0.0344307	0.040911	0.0333661
Peroxiredoxin-2 (EC 1.11.1.15)	PRDX2_BOVIN	Q9BGI3	199	21,946	Bos taurus (Bovine)				-0.00272369	-0.0414704				-0.0656796	0.0274758			0.00745363	-0.00483112	-0.0518324				0.00232256	0.0463621
Peroxiredoxin-6 (EC 1.11.1.15) (1-Cys peroxiredoxin) (1-Cys PRX) (Acidic calcium-independent phospholipase A2) (aiPLA2) (EC 3.1.1.4) (Antioxidant protein 2) (Ciliary body glutathione peroxidase) (Non-selenium glutathione peroxidase) (NSGPx) (PHGPx)	PRDX6_BOVIN	O77834	224	25,067	Bos taurus (Bovine)				-0.00808574	-0.0299433				-0.00289351	0.0124207				-0.0151772	0.0161851			-0.00842502	0.00865471	0.00511836
Phosphatidylethanolamine-binding protein 1 (PEBP-1) (Basic cytosolic 21 kDa protein) (HCNPpp) [Cleaved into: Hippocampal cholinergic neurostimulating peptide (HCNP)]	PEBP1_BOVIN	P13696	187	20,986	Bos taurus (Bovine)				-0.0181416	-0.0684582				-0.025525	0.0342851				-0.00547601	-0.0938024				0.000969123	0.0747215
Phosphoglucomutase-1 (PGM 1) (EC 5.4.2.2) (Glucose phosphomutase 1)	PGM1_BOVIN	Q08DP0	562	61,589	Bos taurus (Bovine)			0.0168878	0.1335	-0.13014			-0.0239774	-0.135127	0.00806951	0.712757	0.00295	0.0093376	-0.105701	-0.0351012	0.741	0.01109	0.0163634	-0.131773	0.0793955
Phosphoglycerate kinase 1 (EC 2.7.2.3)	PGK1_BOVIN	Q3T0P6	417	44,538	Bos taurus (Bovine)				0.131171	-0.163839				-0.198422	0.0173063	0.732923	2.1179e-06	0.013405	-0.14057	-0.12244				-0.161894	0.134448
Phosphoglycerate mutase 2 (EC 5.4.2.11) (EC 5.4.2.4) (BPG-dependent PGAM 2)	PGAM2_BOVIN	Q32KV0	253	28,685	Bos taurus (Bovine)	0.713982	0.00024	0.0322734	0.102954	-0.120668				-0.205481	-0.00418781	0.613158	1.6519e-09	0.0209715	-0.135574	-0.106619	0.656415	0.03601	0.0217944	-0.142155	0.119715
Polyadenylate-binding protein 1	PABP1_BOVIN	P61286	636	70.671	Bos taurus (Bovine)				-0.0092175	0.109486				0.0738412	-0.0814716	2.00858	0.00957	-0.0160291	0.0372781	0.039813				0.0217615	-0.0888959
Probable C->U-editing enzyme APOBEC-2 (EC 3.5.4.36) (mRNA(cytosine(6666)) deaminase 2)	ABEC2_BOVIN	Q3SYR3	224	25,962	Bos taurus (Bovine)				-0.123723	-0.123007				0.0104141	0.131171			-0.00349662	0.112063	-0.0492918				0.118442	0.107438
Profilin-1	PROF1_BOVIN	P02584	140	15.057	Bos taurus (Bovine)				0.0202726	0.013834				-0.031349	-0.0679636			-0.00476804	0.0130327	-0.0101024			0.00850195	-0.0174344	-0.00969088
Prolargin (Proline-arginine-rich end leucine-rich repeat protein)	PRELP_BOVIN	Q9GKN8	381	43,683	Bos taurus (Bovine)				0.064995	0.0386884			-0.0239077	-0.0085048	-0.0596762			-0.0116064	0.00781698	0.0272365			-0.00657814	-0.0223283	-0.0649296
Protein S100-A1 (S-100 protein alpha chain) (S-100 protein subunit alpha) (S100 calcium-binding protein A1)	S10A1_BOVIN	P02639	94	10,518	Bos taurus (Bovine)				-0.0709382	-0.00134678				-0.00756802	-0.0525548				0.094458	-0.0579393				0.0654788	0.014276
Protein/nucleic acid deglycase DJ-1 (EC 3.1.2.-) (EC 3.5.1.-) (EC 3.5.1.124) (Maillard deglycase) (Parkinson disease protein 7 homolog) (Parkinsonism-associated deglycase) (Protein DJ-1) (DJ-1)	PARK7_BOVIN	Q5E946	189	20,035	Bos taurus (Bovine)				-0.0335746	0.0347689			0.0323754	-0.0405776	0.0307536				-0.0138716	-0.0323582			-0.0136301	-0.00779477	0.0135559
Protein-tyrosine sulfotransferase 2 OS=Bos taurus GN=TPST2 PE=2 SV=1	TPST2_BOVIN								0.0175236	0.00364932				0.0284119	-0.0350893				-0.0479266	0.00467413				-0.0120066	-0.0173569
Sarcoplasmic/endoplasmic reticulum calcium ATPase 1 (SERCA1) (SR Ca(2+)-ATPase 1) (EC 3.6.3.8) (Calcium pump 1) (Calcium-transporting ATPase sarcoplasmic reticulum type, fast twitch skeletal muscle isoform) (Endoplasmic reticulum class 1/2 Ca(2+) ATPase)	AT2A1_BOVIN	Q0VCY0	993	109,290	Bos taurus (Bovine)				0.120232	-0.183347			0.02287	-0.166024	0.0351744	0.737391	7.3052e-08	0.0191728	-0.13455	-0.121173				-0.146384	0.146686
Serine/threonine-protein kinase PLK1	PLK1_BOVIN	Q2TA25	602	68	Bos taurus (Bovine)				0.00718132	-0.00605787				-0.0162936	-0.0125907			0.00332327	-0.0391684	-0.00330465			0.00528016	-0.0148379	0.0309061
Serotransferrin (Transferrin) (Beta-1 metal-binding globulin) (Siderophilin)	TRFE_BOVIN	Q29443	704	77,753	Bos taurus (Bovine)			-0.0151142	-0.0073003	0.104571				0.0762436	-0.0648179	1.40939	0.03872	-0.0149359	0.00518544	0.0710358			-0.026948	0.0243033	-0.09643
Serpin A3-1 (Endopin-1A) (Muscle endopin-1A) (mEndopin-1A)	SPA31_BOVIN	Q9TTE1	411	46,237	Bos taurus (Bovine)				-0.00913272	0.0605025				0.00892255	-0.0341791	1.70203	0.00236	-0.0164856	0.0294385	0.100382	1.55195	1.0354e-05	-0.0150381	0.0250071	-0.0819591
Serum albumin (BSA) (allergen Bos d 6)	ALBU_BOVIN	P02769	607	69,293	Bos taurus (Bovine)	1.44145	9.5404e-06	-0.0475768	-0.00115724	0.123591	1.35609	2.6135e-05	-0.039822	0.0700992	-0.0873609	1.95473	1.6699e-12	-0.0310011	0.102657	0.215923	1.67619	2.7492e-12	-0.0456169	0.06284	-0.178804
Superoxide dismutase [Cu-Zn] (EC 1.15.1.1)	SODC_BOVIN	P00442	152	15,683	Bos taurus (Bovine)				0.0211974	0.0288763				0.0332613	-0.0336645			-0.00120096	-0.033165	-0.0384586			-0.00895116	-0.0238249	-0.0130308
Thioredoxin-dependent peroxide reductase, mitochondrial (EC 1.11.1.15) (Antioxidant protein 1) (AOP-1) (Peroxiredoxin-3) (Protein SP-22)	PRDX3_BOVIN	P35705	257	28,195	Bos taurus (Bovine)				-0.089659	-0.0302448				0.00828536	0.122633				0.07339	-0.0882412			0.0100842	0.0814377	0.0527581
Triosephosphate isomerase (TIM) (EC 5.3.1.1) (Triose-phosphate isomerase)	TPIS_BOVIN	Q5E956	249	26,690	Bos taurus (Bovine)				0.119654	-0.0784276			0.022877	-0.236948	-0.0205932	0.730649	1.3533e-07	0.0157668	-0.152399	-0.0706787			0.00748307	-0.154191	0.0811489
tRNA (guanine(10)-N2)-methyltransferase homolog	TRM11_BOVIN	Q05B63	460	53.039	Bos taurus (Bovine)				-0.00843968	0.0550494	0.255003	0.00087	0.0457183	0.0227143	-0.0454644			0.00833981	-0.0347469	0.00166953			-0.0126547	-0.0131178	-0.0237517
Tropomyosin alpha-1 chain (Alpha-tropomyosin) (Tropomyosin-1)	TPM1_BOVIN	Q5KR49	284	32,695	Bos taurus (Bovine)			0.0296315	0.130981	-0.0466076				-0.0713018	-0.0453674	0.761268	5.9684e-08	0.018182	-0.163798	-0.0406394			0.0399701	-0.142957	0.0493523
Tropomyosin alpha-3 chain (Gamma-tropomyosin) (Tropomyosin-3)	TPM3_BOVIN	Q5KR47	284	32,819	Bos taurus (Bovine)			0.0277704	-0.0970045	-0.0500284			-0.0337307	0.0489645	0.0998921			0.00599892	0.0867619	-0.0397826			0.0368492	0.0972431	0.0595757
Tropomyosin beta chain (Beta-tropomyosin) (Tropomyosin-2)	TPM2_BOVIN	Q5KR48	284	32,837	Bos taurus (Bovine)			0.0604297	-0.0137082	-0.0528958				0.0590309	-0.0113255			0.025015	-0.0355187	-0.117724			0.0593436	0.0080163	0.0855945
Troponin C, slow skeletal and cardiac muscles (TN-C)	TNNC1_BOVIN	P63315	161	18,417	Bos taurus (Bovine)			0.0192389	-0.14596	-0.0292053				0.101739	0.10264				0.139705	-0.100873			0.0213788	0.134916	0.0741603
Troponin T, fast skeletal muscle (TnTf)	TNNT3_BOVIN	Q8MKI3	271	32,126	Bos taurus (Bovine)				0.110999	-0.115153				-0.0701955	0.0118738				-0.114311	-0.0111773			0.0136563	-0.0891311	0.0658206
Troponin T, slow skeletal muscle (TnTs) (Slow skeletal muscle troponin T) (sTnT)	TNNT1_BOVIN	Q8MKH6	263	31,284	Bos taurus (Bovine)			0.0255601	-0.143347	-0.0908017	1.42642	0.00951		0.0632012	0.107425			0.00818534	0.113196	-0.0805807			0.0167912	0.144405	0.0967083
Tubulin alpha-1B chain (Alpha-tubulin ubiquitous) (Tubulin K-alpha-1) (Tubulin alpha-ubiquitous chain) [Cleaved into: Detyrosinated tubulin alpha-1B chain]	TBA1B_BOVIN	P81947	451	50,152	Bos taurus (Bovine)				-0.0517347	0.0659621				0.0326988	-0.0173738				0.0142521	0.0596185				0.0227192	-0.0485398
Tubulin alpha-4A chain (Alpha-tubulin 1) (Tubulin alpha-1 chain)	TBA4A_BOVIN	P81948	448	49,924	Bos taurus (Bovine)			0.0211684	-0.073632	-0.0447341			-0.0212719	0.0177872	0.055357				0.0799483	-0.069979			0.0261526	0.0829707	0.0584668
Tubulin beta-5 chain	TBB5_BOVIN	Q2KJD0	444	49,671	Bos taurus (Bovine)				0.017263	0.0431982				-0.0805665	-0.0390597			0.00489142	-0.036312	-0.0072618			0.00452108	-0.0391739	0.00919171
Ubiquitin carboxyl-terminal hydrolase 33	UBP33_BOVIN	A6QNM7	912	103.323	Bos taurus (Bovine)			0.0186834	-0.0883212	-0.0552393	2.01594	0.00087	-0.0343028	0.10495	0.0863758	1.65942	0.02155	-0.0103632	0.0612477	-0.00221024			0.0113455	0.105466	0.0175492
Ubiquitin-40S ribosomal protein S27a (Ubiquitin carboxyl extension protein 80) [Cleaved into: Ubiquitin; 40S ribosomal protein S27a]	RS27A_BOVIN	P62992	156	17,965	Bos taurus (Bovine)				-0.0372929	0.0270505				0.0140523	-0.0105856			-0.00430829	0.0173709	-0.0283421			-0.00914899	0.0299036	0.0203897
Unconventional myosin-X	MYO10_BOVIN	P79114	2.052	235.839	Bos taurus (Bovine)				-0.120804	-0.0617451				0.0841051	0.134815				0.0805101	-0.0638159			-0.00582269	0.120976	0.0803211
Vimentin	VIME_BOVIN	P48616	466	53,728	Bos taurus (Bovine)				-0.0440594	0.150234	1.51836	0.00383		0.105927	-0.0516919	1.83982	0.00013	-0.0133602	0.0754118	0.115732	1.48146	3.7606e-05		0.0669205	-0.127927
Voltage-dependent anion-selective channel protein 1 (VDAC-1) (Brain-derived voltage-dependent anion channel 1) (BR1-VDAC) (Plasmalemmal porin)	VDAC1_BOVIN	P45879	283	30,741	Bos taurus (Bovine)	1.61946	0.01171	-0.0293045	-0.0244014	0.076386				0.0164591	-0.00838659				0.0389372	0.0933968	1.50409	1.4744e-05	-0.0348826	0.0234392	-0.0838822

## Sheet: Early t0 vs t12
Protein names	Index	Entry name	Uniprot Accession	Fold Change t0/t12	p-value	Log (Fold Change)
Hemoglobin subunit alpha OS=Bos taurus GN=HBA PE=1 SV=2	43	HBA_BOVIN	P01966	2.02576	1.2216e-05	0.306587
Hemoglobin subunit beta OS=Bos taurus GN=HBB PE=1 SV=1	32	HBB_BOVIN	P02070	1.78598	6.507e-05	0.251877
Carbonic anhydrase 3 OS=Bos taurus GN=CA3 PE=2 SV=3	24	CAH3_BOVIN	Q3SZX4	1.70446	0.00029	0.231587
Voltage-dependent anion-selective channel protein 1 OS=Bos taurus GN=VDAC1 PE=1 SV=3	70	VDAC1_BOVIN	P45879	1.61946	0.01171	0.209369
Heat shock protein beta-6 OS=Bos taurus GN=HSPB6 PE=2 SV=1	57	HSPB6_BOVIN	Q148F8	1.50141	0.00103	0.1765
Serum albumin OS=Bos taurus GN=ALB PE=1 SV=4	9	ALBU_BOVIN	P02769	1.44145	9.5404e-06	0.158799
Myosin-2 OS=Bos taurus GN=MYH2 PE=2 SV=1	1	MYH2_BOVIN	Q9BE41	1.43474	0.00172	0.156773
Histone H2A type 2-C OS=Bos taurus GN=HIST2H2AC PE=2 SV=1	93	H2A2C_BOVIN	A1A4R1	1.36562	0.00144	0.135331
Keratin, type II cytoskeletal 5 OS=Bos taurus GN=KRT5 PE=1 SV=1	64	K2C5_BOVIN	Q5XQN5	1.31421	0.02239	0.118664
Glutathione S-transferase Mu 1 OS=Bos taurus GN=GSTM1 PE=1 SV=3	80	GSTM1_BOVIN	Q9N0V4	1.30114	0.03572	0.114324
Phosphoglycerate mutase 2 OS=Bos taurus GN=PGAM2 PE=2 SV=1	35	PGAM2_BOVIN	Q32KV0	0.713982	0.00024	-0.146313
Fructose-1,6-bisphosphatase isozyme 2 OS=Bos taurus GN=FBP2 PE=2 SV=1	125	F16P2_BOVIN	Q2KJJ9	0.661417	0.04306	-0.179525
DNA excision repair protein ERCC-6-like OS=Bos taurus GN=ERCC6L PE=2 SV=1	115	ERC6L_BOVIN	A6QQR4	0.661065	0.01482	-0.179756
Calmodulin OS=Bos taurus GN=CALM PE=1 SV=2	87	CALM_BOVIN	P62157	0.652595	0.03206	-0.185356
Myosin-1 OS=Bos taurus GN=MYH1 PE=2 SV=2	7	MYH1_BOVIN	Q9BE40	0.486077	0.00203	-0.313295
Keratin, type I cuticular Ha5 OS=Bos taurus GN=KRT35 PE=2 SV=2	96	KRT35_BOVIN	Q0P5J7	0.478025	0.00017	-0.32055
Inosine-5'-monophosphate dehydrogenase 2 OS=Bos taurus GN=IMPDH2 PE=2 SV=1	123	IMDH2_BOVIN	Q3SWY3	0.378277	0.0272	-0.42219

## Sheet: Late t12 vs t26
Protein names	Index	Entry name	Uniprot Accession	Fold Change t12/t26	p-value	Log (Fold Change)
Mimecan OS=Bos taurus GN=OGN PE=1 SV=2	104	MIME_BOVIN	P19879	2.76645	0.00011	0.441924
Collagen alpha-1(I) chain OS=Bos taurus GN=COL1A1 PE=1 SV=3	3	CO1A1_BOVIN	P02453	2.53823	0.00391	0.404531
Collagen alpha-2(I) chain OS=Bos taurus GN=COL1A2 PE=1 SV=2	6	CO1A2_BOVIN	P02465	2.43908	0.00439	0.387226
Ubiquitin carboxyl-terminal hydrolase 33 OS=Bos taurus GN=USP33 PE=2 SV=1	119	UBP33_BOVIN	A6QNM7	2.01594	0.00087	0.304477
Decorin OS=Bos taurus GN=DCN PE=1 SV=2	66	PGS2_BOVIN	P21793	2.01177	0.0003	0.303579
Fatty acid-binding protein, heart OS=Bos taurus GN=FABP3 PE=1 SV=2	62	FABPH_BOVIN	P10790	1.63658	6.0527e-05	0.213938
Glutathione S-transferase P OS=Bos taurus GN=GSTP1 PE=1 SV=2	107	GSTP1_BOVIN	P28801	1.5973	0.00583	0.203386
Hemoglobin subunit beta OS=Bos taurus GN=HBB PE=1 SV=1	32	HBB_BOVIN	P02070	1.52806	0.00046	0.18414
ATP synthase subunit gamma, mitochondrial OS=Bos taurus GN=ATP5C1 PE=1 SV=3	111	ATPG_BOVIN	P05631	1.51933	0.0238	0.181651
Vimentin OS=Bos taurus GN=VIM PE=1 SV=3	58	VIME_BOVIN	P48616	1.51836	0.00383	0.181374
Collagen alpha-1(III) chain OS=Bos taurus GN=COL3A1 PE=1 SV=1	19	CO3A1_BOVIN	P04258	1.514	0.00626	0.180127
DNA excision repair protein ERCC-6-like OS=Bos taurus GN=ERCC6L PE=2 SV=1	115	ERC6L_BOVIN	A6QQR4	1.49206	0.02248	0.173786
Hemoglobin subunit alpha OS=Bos taurus GN=HBA PE=1 SV=2	43	HBA_BOVIN	P01966	1.45767	0.00325	0.163658
Troponin T, slow skeletal muscle OS=Bos taurus GN=TNNT1 PE=2 SV=3	61	TNNT1_BOVIN	Q8MKH6	1.42642	0.00951	0.154246
Serum albumin OS=Bos taurus GN=ALB PE=1 SV=4	9	ALBU_BOVIN	P02769	1.35609	2.6135e-05	0.132287
Myozenin-2 OS=Bos taurus GN=MYOZ2 PE=2 SV=1	48	MYOZ2_BOVIN	Q5E9V3	1.32358	0.03498	0.121751
ATP-dependent 6-phosphofructokinase, muscle type OS=Bos taurus GN=PFKM PE=2 SV=1	46	PFKAM_BOVIN	Q0IIG5	0.71052	0.00018	-0.148424
Myosin-1 OS=Bos taurus GN=MYH1 PE=2 SV=2	7	MYH1_BOVIN	Q9BE40	0.701411	0.01613	-0.154028
Pancreatic trypsin inhibitor OS=Bos taurus PE=1 SV=2	116	BPT1_BOVIN	P00974	0.404285	2.1754e-06	-0.393312
tRNA (guanine(10)-N2)-methyltransferase homolog OS=Bos taurus GN=TRMT11 PE=2 SV=1	128	TRM11_BOVIN	Q05B63	0.255003	0.00087	-0.593454

## Sheet: Long t0 vs t26
Protein names	Index	Entry name	Uniprot Accession	Fold Change t0/t26	p-value	Log (Fold Change)
Mimecan OS=Bos taurus GN=OGN PE=1 SV=2	104	MIME_BOVIN	P19879	3.63747	1.3532e-06	0.560799
Collagen alpha-1(I) chain OS=Bos taurus GN=COL1A1 PE=1 SV=3	3	CO1A1_BOVIN	P02453	3.08132	0.00328	0.488737
Collagen alpha-2(I) chain OS=Bos taurus GN=COL1A2 PE=1 SV=2	6	CO1A2_BOVIN	P02465	3.06165	0.00502	0.485956
Hemoglobin subunit alpha OS=Bos taurus GN=HBA PE=1 SV=2	43	HBA_BOVIN	P01966	2.95288	1.259e-09	0.470246
Hemoglobin subunit beta OS=Bos taurus GN=HBB PE=1 SV=1	32	HBB_BOVIN	P02070	2.72908	2.931e-09	0.436016
Fibromodulin OS=Bos taurus GN=FMOD PE=1 SV=2	88	FMOD_BOVIN	P13605	2.53518	0.00286	0.404009
Polyadenylate-binding protein 1 OS=Bos taurus GN=PABPC1 PE=2 SV=1	124	PABP1_BOVIN	P61286	2.00858	0.00957	0.302888
Fatty acid-binding protein, heart OS=Bos taurus GN=FABP3 PE=1 SV=2	62	FABPH_BOVIN	P10790	1.97129	0.00231	0.294751
Decorin OS=Bos taurus GN=DCN PE=1 SV=2	66	PGS2_BOVIN	P21793	1.96442	0.00012	0.293235
Serum albumin OS=Bos taurus GN=ALB PE=1 SV=4	9	ALBU_BOVIN	P02769	1.95473	1.6699e-12	0.291086
Keratin, type II cytoskeletal 71 OS=Bos taurus GN=KRT71 PE=2 SV=1	121	K2C71_BOVIN	Q148H5	1.94601	0.00588	0.289146
L-lactate dehydrogenase B chain OS=Bos taurus GN=LDHB PE=2 SV=4	56	LDHB_BOVIN	Q5E9B1	1.88293	0.00167	0.274835
Vimentin OS=Bos taurus GN=VIM PE=1 SV=3	58	VIME_BOVIN	P48616	1.83982	0.00013	0.264776
Heat shock protein beta-6 OS=Bos taurus GN=HSPB6 PE=2 SV=1	57	HSPB6_BOVIN	Q148F8	1.75875	5.4204e-06	0.245203
Glutathione S-transferase P OS=Bos taurus GN=GSTP1 PE=1 SV=2	107	GSTP1_BOVIN	P28801	1.75756	0.00107	0.24491
ATP synthase subunit gamma, mitochondrial OS=Bos taurus GN=ATP5C1 PE=1 SV=3	111	ATPG_BOVIN	P05631	1.73224	0.0444	0.238608
Serpin A3-1 OS=Bos taurus GN=SERPINA3-1 PE=1 SV=3	101	SPA31_BOVIN	Q9TTE1	1.70203	0.00236	0.230966
Ubiquitin carboxyl-terminal hydrolase 33 OS=Bos taurus GN=USP33 PE=2 SV=1	119	UBP33_BOVIN	A6QNM7	1.65942	0.02155	0.219955
Collagen alpha-1(III) chain OS=Bos taurus GN=COL3A1 PE=1 SV=1	19	CO3A1_BOVIN	P04258	1.60412	0.00559	0.205237
Carbonic anhydrase 3 OS=Bos taurus GN=CA3 PE=2 SV=3	24	CAH3_BOVIN	Q3SZX4	1.56308	0.00035	0.193981
Keratin, type II cytoskeletal 5 OS=Bos taurus GN=KRT5 PE=1 SV=1	64	K2C5_BOVIN	Q5XQN5	1.5483	0.0227	0.189854
Keratin, type II cytoskeletal 79 OS=Bos taurus GN=KRT79 PE=2 SV=1	94	K2C79_BOVIN	Q148H7	1.53011	0.03196	0.184723
Myozenin-2 OS=Bos taurus GN=MYOZ2 PE=2 SV=1	48	MYOZ2_BOVIN	Q5E9V3	1.5055	0.02967	0.177681
Annexin A2 OS=Bos taurus GN=ANXA2 PE=1 SV=2	63	ANXA2_BOVIN	P04272	1.49381	0.0011	0.174296
Histone H2A type 2-C OS=Bos taurus GN=HIST2H2AC PE=2 SV=1	93	H2A2C_BOVIN	A1A4R1	1.44885	8.4196e-05	0.161024
Serotransferrin OS=Bos taurus GN=TF PE=2 SV=1	78	TRFE_BOVIN	Q29443	1.40939	0.03872	0.14903
Myosin-2 OS=Bos taurus GN=MYH2 PE=2 SV=1	1	MYH2_BOVIN	Q9BE41	1.38429	0.00328	0.141227
Histone H4 OS=Bos taurus PE=1 SV=2	75	H4_BOVIN	P62803	1.37757	0.00936	0.139113
Tropomyosin alpha-1 chain OS=Bos taurus GN=TPM1 PE=2 SV=1	14	TPM1_BOVIN	Q5KR49	0.761268	5.9684e-08	-0.118462
Malate dehydrogenase, cytoplasmic OS=Bos taurus GN=MDH1 PE=2 SV=3	68	MDHC_BOVIN	Q3T145	0.759925	0.00924	-0.119229
Beta-enolase OS=Bos taurus GN=ENO3 PE=2 SV=1	11	ENOB_BOVIN	Q3ZC09	0.753738	2.6711e-06	-0.12278
Sarcoplasmic/endoplasmic reticulum calcium ATPase 1 OS=Bos taurus GN=ATP2A1 PE=1 SV=1	15	AT2A1_BOVIN	Q0VCY0	0.737391	7.3052e-08	-0.132302
Phosphoglycerate kinase 1 OS=Bos taurus GN=PGK1 PE=2 SV=3	20	PGK1_BOVIN	Q3T0P6	0.732923	2.1179e-06	-0.134942
Triosephosphate isomerase OS=Bos taurus GN=TPI1 PE=2 SV=3	26	TPIS_BOVIN	Q5E956	0.730649	1.3533e-07	-0.136291
PDZ and LIM domain protein 3 OS=Bos taurus GN=PDLIM3 PE=2 SV=1	67	PDLI3_BOVIN	Q3SYZ8	0.723249	7.1423e-05	-0.140712
Glucose-6-phosphate isomerase OS=Bos taurus GN=GPI PE=2 SV=4	30	G6PI_BOVIN	Q3ZBD7	0.723154	3.8526e-05	-0.140769
Phosphoglucomutase-1 OS=Bos taurus GN=PGM1 PE=2 SV=1	16	PGM1_BOVIN	Q08DP0	0.712757	0.00295	-0.147058
Isoform 2 of PDZ and LIM domain protein 7 OS=Bos taurus GN=PDLIM7	84	PDLI7_BOVIN	Q3SX40-2	0.712312	0.00422	-0.14733
Glycogen phosphorylase, muscle form OS=Bos taurus GN=PYGM PE=1 SV=3	5	PYGM_BOVIN	P79334	0.709082	2.1775e-06	-0.149304
L-lactate dehydrogenase A chain OS=Bos taurus GN=LDHA PE=2 SV=2	18	LDHA_BOVIN	P19858	0.691955	2.9928e-07	-0.159922
Isoform Smooth muscle of Myosin light polypeptide 6 OS=Bos taurus GN=MYL6	118	MYL6_BOVIN	P60661-2	0.675672	5.9522e-11	-0.170264
Alpha-actinin-3 OS=Bos taurus GN=ACTN3 PE=2 SV=1	10	ACTN3_BOVIN	Q0III9	0.664424	6.9482e-08	-0.177555
Phosphoglycerate mutase 2 OS=Bos taurus GN=PGAM2 PE=2 SV=1	35	PGAM2_BOVIN	Q32KV0	0.613158	1.6519e-09	-0.212428
ATP-dependent 6-phosphofructokinase, muscle type OS=Bos taurus GN=PFKM PE=2 SV=1	46	PFKAM_BOVIN	Q0IIG5	0.594998	5.0531e-09	-0.225484
Keratin, type I cuticular Ha5 OS=Bos taurus GN=KRT35 PE=2 SV=2	96	KRT35_BOVIN	Q0P5J7	0.448988	1.4932e-07	-0.347765
Myosin-1 OS=Bos taurus GN=MYH1 PE=2 SV=2	7	MYH1_BOVIN	Q9BE40	0.34094	3.4061e-11	-0.467322
Pancreatic trypsin inhibitor OS=Bos taurus PE=1 SV=2	116	BPT1_BOVIN	P00974	0.316577	5.6069e-09	-0.499521

## Sheet: General t0 vs t12&t26
Protein names	Entry name	Uniprot Accession	Fold Change t0/t12&t26	p-value	Log (Fold Change)
Hemoglobin subunit alpha OS=Bos taurus GN=HBA PE=1 SV=2	HBA_BOVIN	P01966	2.4332	2.7492e-12	0.386178
Hemoglobin subunit beta OS=Bos taurus GN=HBB PE=1 SV=1	HBB_BOVIN	P02070	2.18952	1.3632e-11	0.34035
Mimecan OS=Bos taurus GN=OGN PE=1 SV=2	MIME_BOVIN	P19879	1.99385	1.8553e-10	0.299692
Collagen alpha-2(I) chain OS=Bos taurus GN=COL1A2 PE=1 SV=2	CO1A2_BOVIN	P02465	1.8316	3.943e-10	0.262831
Fibromodulin OS=Bos taurus GN=FMOD PE=1 SV=2	FMOD_BOVIN	P13605	1.80295	2.2203e-08	0.255983
Collagen alpha-1(I) chain OS=Bos taurus GN=COL1A1 PE=1 SV=3	CO1A1_BOVIN	P02453	1.79372	2.2483e-08	0.253754
Serum albumin OS=Bos taurus GN=ALB PE=1 SV=4	ALBU_BOVIN	P02769	1.67619	8.1947e-08	0.224323
Keratin, type II cytoskeletal 71 OS=Bos taurus GN=KRT71 PE=2 SV=1	K2C71_BOVIN	Q148H5	1.66596	3.8013e-07	0.221665
Heat shock protein beta-6 OS=Bos taurus GN=HSPB6 PE=2 SV=1	HSPB6_BOVIN	Q148F8	1.62849	5.9261e-07	0.211785
Carbonic anhydrase 3 OS=Bos taurus GN=CA3 PE=2 SV=3	CAH3_BOVIN	Q3SZX4	1.62602	9.1388e-07	0.211126
L-lactate dehydrogenase B chain OS=Bos taurus GN=LDHB PE=2 SV=4	LDHB_BOVIN	Q5E9B1	1.60223	5.5041e-06	0.204725
Serpin A3-1 OS=Bos taurus GN=SERPINA3-1 PE=1 SV=3	SPA31_BOVIN	Q9TTE1	1.55195	1.0354e-05	0.190878
Fatty acid-binding protein, heart OS=Bos taurus GN=FABP3 PE=1 SV=2	FABPH_BOVIN	P10790	1.5198	1.1267e-05	0.181787
Voltage-dependent anion-selective channel protein 1 OS=Bos taurus GN=VDAC1 PE=1 SV=3	VDAC1_BOVIN	P45879	1.50409	1.4744e-05	0.177274
Vimentin OS=Bos taurus GN=VIM PE=1 SV=3	VIME_BOVIN	P48616	1.48146	3.7606e-05	0.17069
Keratin, type II cytoskeletal 5 OS=Bos taurus GN=KRT5 PE=1 SV=1	K2C5_BOVIN	Q5XQN5	1.42947	5.0304e-05	0.155176
Histone H2A type 2-C OS=Bos taurus GN=HIST2H2AC PE=2 SV=1	H2A2C_BOVIN	A1A4R1	1.40878	0.00012	0.148844
Myosin-2 OS=Bos taurus GN=MYH2 PE=2 SV=1	MYH2_BOVIN	Q9BE41	1.40738	0.00014	0.148413
ATP synthase subunit gamma, mitochondrial OS=Bos taurus GN=ATP5C1 PE=1 SV=3	ATPG_BOVIN	P05631	1.39432	0.10067	0.144363			GSTP1_BOVIN
Glutathione S-transferase P OS=Bos taurus GN=GSTP1 PE=1 SV=2	GSTP1_BOVIN	P28801	1.37445	0.00016	0.138129
Annexin A2 OS=Bos taurus GN=ANXA2 PE=1 SV=2	ANXA2_BOVIN	P04272	1.35411	0.00023	0.131653
Decorin OS=Bos taurus GN=DCN PE=1 SV=2	PGS2_BOVIN	P21793	1.33438	0.06036	0.12528			PDLI7_BOVIN
Histone H4 OS=Bos taurus PE=1 SV=2	H4_BOVIN	P62803	1.33431	0.00025	0.125256
Serotransferrin OS=Bos taurus GN=TF PE=2 SV=1	TRFE_BOVIN	Q29443	1.31161	0.07096	0.117803			PGM1_BOVIN
Myozenin-2 OS=Bos taurus GN=MYOZ2 PE=2 SV=1	MYOZ2_BOVIN	Q5E9V3	1.30799	0.06462	0.116604			ACTN3_BOVIN
Heat shock protein HSP 90-alpha OS=Bos taurus GN=HSP90AA1 PE=1 SV=3	HS90A_BOVIN	Q76LV2	1.30522	0.07866	0.115685			MYL6_BOVIN
Polyadenylate-binding protein 1 OS=Bos taurus GN=PABPC1 PE=2 SV=1	PABP1_BOVIN	P61286	1.30319	0.33546	0.115008			F16P2_BOVIN
Collagen alpha-1(III) chain OS=Bos taurus GN=COL3A1 PE=1 SV=1	CO3A1_BOVIN	P04258	1.29378	0.05723	0.111862			PFKAM_BOVIN
Keratin, type II cytoskeletal 79 OS=Bos taurus GN=KRT79 PE=2 SV=1	K2C79_BOVIN	Q148H7	1.2796	0.09525	0.107074			PGAM2_BOVIN
Tubulin alpha-1B chain OS=Bos taurus PE=1 SV=2	TBA1B_BOVIN	P81947	1.26457	0.20865	0.101941			KRT35_BOVIN
Cysteine and glycine-rich protein 3 OS=Bos taurus GN=CSRP3 PE=2 SV=1	CSRP3_BOVIN	Q4U0T9	1.22875	0.14063	0.0894644			BPT1_BOVIN
ATP synthase subunit alpha, mitochondrial OS=Bos taurus GN=ATP5A1 PE=1 SV=1	ATPA_BOVIN	P19483	1.20163	0.00025	0.0797698			MYH1_BOVIN
Keratin, type I cytoskeletal 10 OS=Bos taurus GN=KRT10 PE=3 SV=1	K1C10_BOVIN	P06394	1.19445	0.35225	0.0771663
Peroxiredoxin-1 OS=Bos taurus GN=PRDX1 PE=2 SV=1	PRDX1_BOVIN	Q5E947	1.18512	0.00041	0.0737616
Probable C->U-editing enzyme APOBEC-2 OS=Bos taurus GN=APOBEC2 PE=2 SV=1	ABEC2_BOVIN	Q3SYR3	1.17991	0.13961	0.0718494
Glutathione S-transferase Mu 1 OS=Bos taurus GN=GSTM1 PE=1 SV=3	GSTM1_BOVIN	Q9N0V4	1.1665	0.11985	0.0668855
Alpha-crystallin B chain OS=Bos taurus GN=CRYAB PE=1 SV=2	CRYAB_BOVIN	P02510	1.16354	0.14907	0.0657811
Alpha-enolase OS=Bos taurus GN=ENO1 PE=1 SV=4	ENOA_BOVIN	Q9XSJ4	1.15322	0.3886	0.0619123
Myosin-7 OS=Bos taurus GN=MYH7 PE=1 SV=1	MYH7_BOVIN	Q9BE39	1.15201	0.20303	0.0614557
Ubiquitin carboxyl-terminal hydrolase 33 OS=Bos taurus GN=USP33 PE=2 SV=1	UBP33_BOVIN	A6QNM7	1.12571	0.50306	0.0514275
Myoglobin OS=Bos taurus GN=MB PE=1 SV=3	MYG_BOVIN	P02192	1.12377	0.00064	0.0506772
Prolargin OS=Bos taurus GN=PRELP PE=2 SV=1	PRELP_BOVIN	Q9GKN8	1.11683	0.3855	0.0479871
Myosin regulatory light chain 2, ventricular/cardiac muscle isoform OS=Bos taurus GN=MYL2 PE=1 SV=1	MLRV_BOVIN	Q3SZE5	1.11673	0.21708	0.0479465
Keratin, type II cytoskeletal 73 OS=Bos taurus GN=KRT73 PE=2 SV=1	K2C73_BOVIN	A7YWK3	1.11524	0.54017	0.0473665
Protein S100-A1 OS=Bos taurus GN=S100A1 PE=1 SV=2	S10A1_BOVIN	P02639	1.11401	0.51693	0.0468881
Cofilin-2 OS=Bos taurus GN=CFL2 PE=2 SV=1	COF2_BOVIN	Q148F1	1.10166	0.35467	0.0420463
Galectin-1 OS=Bos taurus GN=LGALS1 PE=1 SV=2	LEG1_BOVIN	P11116	1.10079	0.0732	0.0417063
Myozenin-1 OS=Bos taurus GN=MYOZ1 PE=2 SV=1	MYOZ1_BOVIN	Q8SQ24	1.09704	0.17266	0.0402228
Profilin-1 OS=Bos taurus GN=PFN1 PE=1 SV=2	PROF1_BOVIN	P02584	1.07847	0.63442	0.0328081
Thioredoxin-dependent peroxide reductase, mitochondrial OS=Bos taurus GN=PRDX3 PE=1 SV=2	PRDX3_BOVIN	P35705	1.07837	0.65772	0.032766
Keratin, type I cytoskeletal 25 OS=Bos taurus GN=KRT25 PE=2 SV=1	K1C25_BOVIN	Q0P5J4	1.07564	0.75211	0.0316676
REVERSED Unconventional myosin-X OS=Bos taurus GN=MYO10 PE=1 SV=1	MYO10_BOVIN	P79114	1.06242	0.3284	0.0262976
Heat shock protein beta-1 OS=Bos taurus GN=HSPB1 PE=2 SV=1	HSPB1_BOVIN	Q3T149	1.06082	0.34364	0.0256434
Aconitate hydratase, mitochondrial OS=Bos taurus GN=ACO2 PE=1 SV=4	ACON_BOVIN	P20004	1.05877	0.67831	0.0248032
Heat shock 70 kDa protein 1A OS=Bos taurus GN=HSPA1A PE=1 SV=2	HS71A_BOVIN	Q27975	1.05193	0.52271	0.0219867
REVERSED Coiled-coil domain-containing protein 175 OS=Bos taurus GN=CCDC175 PE=2 SV=2	CC175_BOVIN	Q2T9Z6	1.04655	0.72874	0.0197608
MICOS complex subunit MIC19 OS=Bos taurus GN=CHCHD3 PE=2 SV=1	MIC19_BOVIN	Q5E9D3	1.03968	0.82086	0.0168977
Peroxiredoxin-6 OS=Bos taurus GN=PRDX6 PE=1 SV=3	PRDX6_BOVIN	O77834	1.03861	0.76318	0.0164539
REVERSED Inactive serine/threonine-protein kinase TEX14 OS=Bos taurus GN=TEX14 PE=3 SV=2	TEX14_BOVIN	F1MJR8	1.03147	0.83967	0.0134581
Acetyl-CoA acetyltransferase, mitochondrial OS=Bos taurus GN=ACAT1 PE=2 SV=1	THIL_BOVIN	Q29RZ0	1.02795	0.85125	0.0119718
Troponin C, slow skeletal and cardiac muscles OS=Bos taurus GN=TNNC1 PE=1 SV=1	TNNC1_BOVIN	P63315	1.02658	0.80293	0.0113921
Protein deglycase DJ-1 OS=Bos taurus GN=PARK7 PE=2 SV=1	PARK7_BOVIN	Q5E946	1.02653	0.72835	0.0113714
Ubiquitin-40S ribosomal protein S27a OS=Bos taurus GN=RPS27A PE=1 SV=2	RS27A_BOVIN	P62992	1.02358	0.89874	0.0101218
Acyl-CoA-binding protein OS=Bos taurus GN=DBI PE=1 SV=2	ACBP_BOVIN	P07107	1.01877	0.90565	0.00807528
Aspartate aminotransferase, mitochondrial OS=Bos taurus GN=GOT2 PE=1 SV=2	AATM_BOVIN	P12344	1.01113	0.90312	0.00480892
Actin, cytoplasmic 1 OS=Bos taurus GN=ACTB PE=1 SV=1	ACTB_BOVIN	P60712	1.00812	0.93135	0.00351061
tRNA (guanine(10)-N2)-methyltransferase homolog OS=Bos taurus GN=TRMT11 PE=2 SV=1	TRM11_BOVIN	Q05B63	1.00631	0.9861	0.00273318
Alpha-actinin-2 OS=Bos taurus GN=ACTN2 PE=2 SV=1	ACTN2_BOVIN	Q3ZC55	1.00273	0.97308	0.00118594
Creatine kinase S-type, mitochondrial OS=Bos taurus GN=CKMT2 PE=2 SV=1	KCRS_BOVIN	Q3ZBP1	1.0027	0.9846	0.00117235
ATP synthase subunit beta, mitochondrial OS=Bos taurus GN=ATP5B PE=1 SV=2	ATPB_BOVIN	P00829	1.00204	0.98506	0.000883004
Isocitrate dehydrogenase [NADP], mitochondrial OS=Bos taurus GN=IDH2 PE=1 SV=2	IDHP_BOVIN	Q04467	0.995585	0.97612	-0.00192178
Citrate synthase, mitochondrial OS=Bos taurus GN=CS PE=1 SV=1	CISY_BOVIN	Q29RK1	0.988735	0.95427	-0.00492016
Troponin T, slow skeletal muscle OS=Bos taurus GN=TNNT1 PE=2 SV=3	TNNT1_BOVIN	Q8MKH6	0.98109	0.87496	-0.00829131
REVERSED N-acetylglucosamine-6-sulfatase OS=Bos taurus GN=GNS PE=2 SV=1	GNS_BOVIN	Q1LZH9	0.976889	0.90469	-0.010155
Elongation factor 1-alpha 2 OS=Bos taurus GN=EEF1A2 PE=2 SV=1	EF1A2_BOVIN	Q32PH8	0.967762	0.68337	-0.0142316
Tubulin alpha-4A chain OS=Bos taurus GN=TUBA4A PE=1 SV=2	TBA4A_BOVIN	P81948	0.964704	0.82066	-0.0156057
Glyceraldehyde-3-phosphate dehydrogenase OS=Bos taurus GN=GAPDH PE=1 SV=4	G3P_BOVIN	P10096	0.960324	0.40657	-0.0175822
Actin, alpha skeletal muscle OS=Bos taurus GN=ACTA1 PE=1 SV=1	ACTS_BOVIN	P68138	0.956341	0.0903	-0.0193871
Glycerol-3-phosphate dehydrogenase [NAD(+)], cytoplasmic OS=Bos taurus GN=GPD1 PE=2 SV=3	GPDA_BOVIN	Q5EA88	0.956199	0.52948	-0.0194516
Tropomyosin alpha-3 chain OS=Bos taurus GN=TPM3 PE=2 SV=1	TPM3_BOVIN	Q5KR47	0.948243	0.52132	-0.0230803
REVERSED Coiled-coil domain-containing protein 39 OS=Bos taurus GN=CCDC39 PE=3 SV=1	CCD39_BOVIN	E1BM70	0.93618	0.62453	-0.0286405
Histone H2B type 1-N OS=Bos taurus GN=HIST1H2BN PE=1 SV=3	H2B1N_BOVIN	Q32L48	0.931485	0.62347	-0.0308239
Myomesin-1 (Fragments) OS=Bos taurus GN=MYOM1 PE=1 SV=1	MYOM1_BOVIN	P80473	0.927419	0.36711	-0.0327242
Myosin regulatory light chain 2, skeletal muscle isoform OS=Bos taurus GN=MYLPF PE=2 SV=1	MLRS_BOVIN	Q0P571	0.920944	0.10291	-0.0357669
ADP/ATP translocase 1 OS=Bos taurus GN=SLC25A4 PE=1 SV=3	ADT1_BOVIN	P02722	0.910114	0.54285	-0.040904
Malate dehydrogenase, mitochondrial OS=Bos taurus GN=MDH2 PE=1 SV=1	MDHM_BOVIN	Q32LG3	0.90673	0.34674	-0.0425219
Keratin, type II cuticular Hb1 OS=Bos taurus GN=KRT81 PE=2 SV=1	KRT81_BOVIN	Q148H4	0.898394	0.53556	-0.0465332
Desmin OS=Bos taurus GN=DES PE=2 SV=3	DESM_BOVIN	O62654	0.897524	0.11442	-0.0469539
Superoxide dismutase [Cu-Zn] OS=Bos taurus GN=SOD1 PE=1 SV=2	SODC_BOVIN	P00442	0.891414	0.52465	-0.0499207
Phosphatidylethanolamine-binding protein 1 OS=Bos taurus GN=PEBP1 PE=1 SV=2	PEBP1_BOVIN	P13696	0.889655	0.09742	-0.0507783
Tubulin beta-5 chain OS=Bos taurus GN=TUBB5 PE=2 SV=1	TBB5_BOVIN	Q2KJD0	0.887053	0.54078	-0.0520502
Heat shock cognate 71 kDa protein OS=Bos taurus GN=HSPA8 PE=1 SV=2	HSP7C_BOVIN	P19120	0.886717	0.23961	-0.052215
Cytochrome c oxidase subunit 2 OS=Bos taurus GN=MT-CO2 PE=1 SV=1	COX2_BOVIN	P68530	0.882772	0.3443	-0.0541516
Peroxiredoxin-2 OS=Bos taurus GN=PRDX2 PE=2 SV=1	PRDX2_BOVIN	Q9BGI3	0.874321	0.26966	-0.058329
Cytochrome b-c1 complex subunit 1, mitochondrial OS=Bos taurus GN=UQCRC1 PE=1 SV=2	QCR1_BOVIN	P31800	0.868078	0.40065	-0.0614413
Myosin light chain 3 OS=Bos taurus GN=MYL3 PE=1 SV=1	MYL3_BOVIN	P85100	0.86709	0.22186	-0.0619358
Adenylosuccinate synthetase isozyme 1 OS=Bos taurus GN=ADSSL1 PE=2 SV=1	PURA1_BOVIN	A5PJR4	0.864249	0.34999	-0.0633611
Creatine kinase M-type OS=Bos taurus GN=CKM PE=1 SV=2	KCRM_BOVIN	Q9XSC6	0.854312	0.00102	-0.0683837
Myosin light chain 1/3, skeletal muscle isoform OS=Bos taurus GN=MYL1 PE=2 SV=1	MYL1_BOVIN	A0JNJ5	0.853405	0.0016	-0.0688446
Serine/threonine-protein kinase PLK1 OS=Bos taurus GN=PLK1 PE=2 SV=2	PLK1_BOVIN	Q2TA25	0.846234	0.32708	-0.0725095
Troponin T, fast skeletal muscle OS=Bos taurus GN=Tnnt3 PE=2 SV=1	TNNT3_BOVIN	Q8MKI3	0.845102	0.00217	-0.0730909
Beta-enolase OS=Bos taurus GN=ENO3 PE=2 SV=1	ENOB_BOVIN	Q3ZC09	0.843968	0.00253	-0.0736739
Annexin A6 OS=Bos taurus GN=ANXA6 PE=1 SV=2	ANXA6_BOVIN	P79134	0.841483	0.10255	-0.0749549
Adenylate kinase isoenzyme 1 OS=Bos taurus GN=AK1 PE=1 SV=2	KAD1_BOVIN	P00570	0.839551	0.00292	-0.0759527
Fructose-bisphosphate aldolase B OS=Bos taurus GN=ALDOB PE=2 SV=1	ALDOB_BOVIN	Q3T0S5	0.838789	0.00367	-0.0763472
Keratin, type I cytoskeletal 17 OS=Bos taurus GN=KRT17 PE=2 SV=1	K1C17_BOVIN	A1L595	0.835962	0.52239	-0.0778136
Tropomyosin beta chain OS=Bos taurus GN=TPM2 PE=2 SV=1	TPM2_BOVIN	Q5KR48	0.830643	0.00391	-0.0805855
Malate dehydrogenase, cytoplasmic OS=Bos taurus GN=MDH1 PE=2 SV=3	MDHC_BOVIN	Q3T145	0.829287	0.07925	-0.0812952
14-3-3 protein epsilon OS=Bos taurus GN=YWHAE PE=2 SV=1	1433E_BOVIN	P62261	0.818572	0.11946	-0.0869429
Aspartate aminotransferase, cytoplasmic OS=Bos taurus GN=GOT1 PE=1 SV=3	AATC_BOVIN	P33097	0.803957	0.13953	-0.0947674
DNA excision repair protein ERCC-6-like OS=Bos taurus GN=ERCC6L PE=2 SV=1	ERC6L_BOVIN	A6QQR4	0.802152	0.15792	-0.0957434
Sarcoplasmic/endoplasmic reticulum calcium ATPase 1 OS=Bos taurus GN=ATP2A1 PE=1 SV=1	AT2A1_BOVIN	Q0VCY0	0.800253	0.00431	-0.0967725
Collagen alpha-1(II) chain OS=Bos taurus GN=COL2A1 PE=1 SV=4	CO2A1_BOVIN	P02459	0.796503	0.38131	-0.0988126
Tropomyosin alpha-1 chain OS=Bos taurus GN=TPM1 PE=2 SV=1	TPM1_BOVIN	Q5KR49	0.794822	0.00473	-0.0997301
ATP synthase protein 8 OS=Bos taurus GN=MT-ATP8 PE=1 SV=1	ATP8_BOVIN	P03929	0.793393	0.3848	-0.100512
Phosphoglycerate kinase 1 OS=Bos taurus GN=PGK1 PE=2 SV=3	PGK1_BOVIN	Q3T0P6	0.793266	0.00476	-0.100581
Triosephosphate isomerase OS=Bos taurus GN=TPI1 PE=2 SV=3	TPIS_BOVIN	Q5E956	0.792881	0.0049	-0.100792
Glycogen phosphorylase, muscle form OS=Bos taurus GN=PYGM PE=1 SV=3	PYGM_BOVIN	P79334	0.787007	0.00557	-0.104022
PDZ and LIM domain protein 3 OS=Bos taurus GN=PDLIM3 PE=2 SV=1	PDLI3_BOVIN	Q3SYZ8	0.784435	0.00564	-0.105443
Glucose-6-phosphate isomerase OS=Bos taurus GN=GPI PE=2 SV=4	G6PI_BOVIN	Q3ZBD7	0.780077	0.00689	-0.107863
Calmodulin OS=Bos taurus GN=CALM PE=1 SV=2	CALM_BOVIN	P62157	0.759751	0.0804	-0.119329
Protein-tyrosine sulfotransferase 2 OS=Bos taurus GN=TPST2 PE=2 SV=1	TPST2_BOVIN	Q3SYY2	0.755324	0.16529	-0.121867
Beta-casein OS=Bos taurus GN=CSN2 PE=1 SV=2	CASB_BOVIN	P02666	0.753177	0.22944	-0.123103
Alpha-S1-casein OS=Bos taurus GN=CSN1S1 PE=1 SV=2	CASA1_BOVIN	P02662	0.749633	0.32065	-0.125151
Isoform 2 of PDZ and LIM domain protein 7 OS=Bos taurus GN=PDLIM7	PDLI7_BOVIN	Q3SX40-2	0.748268	0.00902	-0.125943
L-lactate dehydrogenase A chain OS=Bos taurus GN=LDHA PE=2 SV=2	LDHA_BOVIN	P19858	0.747598	0.01025	-0.126332
Phosphoglucomutase-1 OS=Bos taurus GN=PGM1 PE=2 SV=1	PGM1_BOVIN	Q08DP0	0.74133	0.01109	-0.129988
Alpha-actinin-3 OS=Bos taurus GN=ACTN3 PE=2 SV=1	ACTN3_BOVIN	Q0III9	0.736241	0.0173	-0.13298
Isoform Smooth muscle of Myosin light polypeptide 6 OS=Bos taurus GN=MYL6	MYL6_BOVIN	P60661-2	0.721677	0.01967	-0.141657
ATP synthase subunit O, mitochondrial OS=Bos taurus GN=ATP5O PE=1 SV=2	ATPO_BOVIN	P13621	0.71593	0.05981	-0.145129
Fructose-1,6-bisphosphatase isozyme 2 OS=Bos taurus GN=FBP2 PE=2 SV=1	F16P2_BOVIN	Q2KJJ9	0.706033	0.02695	-0.151175
ATP-dependent 6-phosphofructokinase, muscle type OS=Bos taurus GN=PFKM PE=2 SV=1	PFKAM_BOVIN	Q0IIG5	0.687932	0.02845	-0.162455
Phosphoglycerate mutase 2 OS=Bos taurus GN=PGAM2 PE=2 SV=1	PGAM2_BOVIN	Q32KV0	0.656415	0.03601	-0.182821
REVERSED Desmin OS=Bos taurus GN=DES PE=2 SV=3	DESM_BOVIN	O62654	0.655594	0.06835	-0.183365
Inosine-5'-monophosphate dehydrogenase 2 OS=Bos taurus GN=IMPDH2 PE=2 SV=1	IMDH2_BOVIN	Q3SWY3	0.507154	0.0717	-0.294861
Keratin, type I cuticular Ha5 OS=Bos taurus GN=KRT35 PE=2 SV=2	KRT35_BOVIN	Q0P5J7	0.462087	0.04344	-0.335277
Pancreatic trypsin inhibitor OS=Bos taurus PE=1 SV=2	BPT1_BOVIN	P00974	0.438472	0.04419	-0.358058
Myosin-1 OS=Bos taurus GN=MYH1 PE=2 SV=2	MYH1_BOVIN	Q9BE40	0.396138	0.04994	-0.402153

## Sheet: Male vs Female
Protein names	Index	Entry name	Uniprot Accession	Fold Change M/F	p-value	Log (Fold Change)
Polyadenylate-binding protein 1 OS=Bos taurus GN=PABPC1 PE=2 SV=1	124	PABP1_BOVIN	P61286	2.23755	0.00321	0.349772
Myozenin-2 OS=Bos taurus GN=MYOZ2 PE=2 SV=1	48	MYOZ2_BOVIN	Q5E9V3	1.65696	0.00031	0.219313
Protein S100-A1 OS=Bos taurus GN=S100A1 PE=1 SV=2	130	S10A1_BOVIN	P02639	1.41654	0.02863	0.15123
Serotransferrin OS=Bos taurus GN=TF PE=2 SV=1	78	TRFE_BOVIN	Q29443	1.36149	0.0371	0.134013
Heat shock protein HSP 90-alpha OS=Bos taurus GN=HSP90AA1 PE=1 SV=3	131	HS90A_BOVIN	Q76LV2	1.35924	0.0396	0.133296
Phosphoglucomutase-1 OS=Bos taurus GN=PGM1 PE=2 SV=1	16	PGM1_BOVIN	Q08DP0	0.736919	0.00124	-0.13258
DNA excision repair protein ERCC-6-like OS=Bos taurus GN=ERCC6L PE=2 SV=1	115	ERC6L_BOVIN	A6QQR4	0.678997	0.00702	-0.168132
Cytochrome b-c1 complex subunit 1, mitochondrial OS=Bos taurus GN=UQCRC1 PE=1 SV=2	132	QCR1_BOVIN	P31800	0.623806	0.00255	-0.20495
Fructose-1,6-bisphosphatase isozyme 2 OS=Bos taurus GN=FBP2 PE=2 SV=1	125	F16P2_BOVIN	Q2KJJ9	0.597523	0.00135	-0.223645
