# Supplementary material for: Kohonen Artificial Neural Network and Multivariate Analysis in the Identification of Proteome Changes during Early and Long Aging of Bovine Longissimus dorsi Muscle Using SWATH Mass Spectrometry
Source: J Agric Food Chem. 2021 Sep 15;69(38):11512–22. doi: 10.1021/acs.jafc.1c03578 (PMC8485349; doi:10.1021/acs.jafc.1c03578)
Supplement: Supplementary file 6 — jf1c03578_si_006.xls [file jf1c03578_si_006.xls]

## Sheet: GO t0 vs t12
Biological Process	Category name	Accession	# genes	Percent of gene hit against total # genes	Percent of gene hit against total
	reproductive process	GO:0022414	1	1.9%	1.4%
	multi-organism process	GO:0051704	1	1.9%	1.4%
	interspecies interaction	GO:0044419	1	1.9%	1.4%
	reproduction	GO:0000003	1	1.9%	1.4%
	locomotion	GO:0040011	1	1.9%	1.4%
	immune system process	GO:0002376	2	3.8%	2.9%
	developmental process	GO:0032502	3	5.7%	4.3%
	localization	GO:0051179	4	7.5%	5.7%
	response to stimulus	GO:0050896	4	7.5%	5.7%
	biological regulation	GO:0065007	6	11.3%	8.6%
	multicellular organismal process	GO:0032501	8	15.1%	11.4%
	metabolic process	GO:0008152	14	26.4%	20.0%
	cellular process	GO:0009987	24	45.3%	34.3%
Cellular component	Category name	Accession	# genes	Percent of gene hit against total # genes	Percent of gene hit against total
	protein-containing complex	GO:0032991	9	17.0%	13.6%
	intracellular	GO:0005622	27	50.9%	40.9%
	cellular anatomical entity	GO:0110165	30	56.6%	45.5%
Molecular Function	Category name	Accession	# genes	Percent of gene hit against total # genes	Percent of gene hit against total
	translation regulator activity	GO:0045182	1	1.9%	2.3%
	structural molecule activity	GO:0005198	1	1.9%	2.3%
	molecular function regulator	GO:0098772	1	1.9%	2.3%
	transporter activity	GO:0005215	5	9.4%	11.6%
	binding	GO:0005488	17	32.1%	39.5%
	catalytic activity	GO:0003824	18	34.0%	41.9%

## Sheet: GO t12 vs t26
Biological Process	Category name	Accession	# genes	Percent of gene hit against total # genes	Percent of gene hit against total
	response to stimulus	GO:0050896	1	2.6%	1.8%
	signaling	GO:0023052	1	2.6%	1.8%
	growth	GO:0040007	1	2.6%	1.8%
	locomotion	GO:0040011	2	5.1%	3.5%
	biological regulation	GO:0065007	3	7.7%	5.3%
	developmental process	GO:0032502	3	7.7%	5.3%
	multicellular organismal process	GO:0032501	4	10.3%	7.0%
	localization	GO:0051179	5	12.8%	8.8%
	metabolic process	GO:0008152	15	38.5%	26.3%
	cellular process	GO:0009987	22	56.4%	38.6%
Cellular component	Category name	Accession	# genes	Percent of gene hit against total # genes	Percent of gene hit against total
	protein-containing complex	GO:0032991	8	20.5%	13.6%
	intracellular	GO:0005622	23	59.0%	39.0%
	cellular anatomical entity	GO:0110165	28	71.8%	47.5%
Molecular Function	Category name	Accession	# genes	Percent of gene hit against total # genes	Percent of gene hit against total
	molecular function regulator	GO:0098772	1	2.6%	2.6%
	structural molecule activity	GO:0005198	2	5.1%	5.1%
	transporter activity	GO:0005215	5	12.8%	12.8%
	binding	GO:0005488	14	35.9%	35.9%
	catalytic activity	GO:0003824	17	43.6%	43.6%

## Sheet: GO t0 vs t26
Biological Process	Category name	Accession	# genes	Percent of gene hit against total # genes	Percent of gene hit against total
	interspecies interaction	GO:0044419	1	1.3%	0.8%
	signaling	GO:0023052	1	1.3%	0.8%
	locomotion	GO:0040011	1	1.3%	0.8%
	growth	GO:0040007	1	1.3%	0.8%
	immune system process	GO:0002376	3	3.8%	2.4%
	developmental process	GO:0032502	5	6.4%	4.0%
	response to stimulus	GO:0050896	8	10.3%	6.5%
	multicellular organismal process	GO:0032501	8	10.3%	6.5%
	localization	GO:0051179	10	12.8%	8.1%
	biological regulation	GO:0065007	11	14.1%	8.9%
	metabolic process	GO:0008152	30	38.5%	24.2%
	cellular process	GO:0009987	45	57.7%	36.3%
Cellular component	Category name	Accession	# genes	Percent of gene hit against total # genes	Percent of gene hit against total
	protein-containing complex	GO:0032991	12	15.4%	11.0%
	intracellular	GO:0005622	45	57.7%	41.3%
	cellular anatomical entity	GO:0110165	52	66.7%	47.7%
Molecular Function	Category name	Accession	# genes	Percent of gene hit against total # genes	Percent of gene hit against total
	structural molecule activity	GO:0005198	2	2.6%	2.6%
	molecular function regulator	GO:0098772	2	2.6%	2.6%
	transporter activity	GO:0005215	7	9.0%	9.0%
	binding	GO:0005488	30	38.5%	38.5%
	catalytic activity	GO:0003824	37	47.4%	47.4%

## Sheet: GO t0 vs t12&t26
Biological Process	Category name	Accession	# genes	Percent of gene hit against total # genes	Percent of gene hit against total
	reproductive process	GO:0022414	1	1.1%	0.8%
	multi-organism process	GO:0051704	1	1.1%	0.8%
	interspecies interaction between organisms	GO:0044419	1	1.1%	0.8%
	reproduction	GO:0000003	1	1.1%	0.8%
	locomotion	GO:0040011	1	1.1%	0.8%
	immune system process	GO:0002376	2	2.3%	1.6%
	developmental process	GO:0032502	6	6.8%	4.9%
	response to stimulus	GO:0050896	8	9.1%	6.6%
	localization	GO:0051179	9	10.2%	7.4%
	biological regulation	GO:0065007	11	12.5%	9.0%
	multicellular organismal process	GO:0032501	11	12.5%	9.0%
	metabolic process	GO:0008152	24	27.3%	19.7%
	cellular process	GO:0009987	46	52.3%	37.7%
Cellular component	Category name	Accession	# genes	Percent of gene hit against total # genes	Percent of gene hit against total
	protein-containing complex	GO:0032991	13	14.8%	11.0%
	intracellular	GO:0005622	49	55.7%	41.5%
	cellular anatomical entity	GO:0110165	56	63.6%	47.5%
Molecular Function	Category name	Accession	# genes	Percent of gene hit against total # genes	Percent of gene hit against total
	molecular function regulator	GO:0098772	2	2.3%	2.6%
	structural molecule activity	GO:0005198	4	4.5%	5.3%
	transporter activity	GO:0005215	5	5.7%	6.6%
	catalytic activity	GO:0003824	32	36.4%	42.1%
	binding	GO:0005488	33	37.5%	43.4%

## Sheet: KEGG t0 vs t12
#term ID	term description	observed gene count	background gene count	strength	FDR q-value	matching proteins in your network (IDs)	matching proteins in your network (labels)
bta04260	Cardiac muscle contraction	6	72	1.48	5.83e-06	9913.ENSBTAP00000011047,9913.ENSBTAP00000013077,9913.ENSBTAP00000025422,9913.ENSBTAP00000043502,9913.ENSBTAP00000053151,9913.ENSBTAP00000055780	MYL3,TPM1,UQCRC1,TPM2,COX2,TNNC1
bta00010	Glycolysis / Gluconeogenesis	5	60	1.48	3.86e-05	9913.ENSBTAP00000007278,9913.ENSBTAP00000019336,9913.ENSBTAP00000025308,9913.ENSBTAP00000026118,9913.ENSBTAP00000037577	ENO3,PGAM2,PGM1,LDHB,GAPDH
bta05410	Hypertrophic cardiomyopathy (HCM)	5	75	1.38	7.25e-05	9913.ENSBTAP00000007041,9913.ENSBTAP00000011047,9913.ENSBTAP00000013077,9913.ENSBTAP00000043502,9913.ENSBTAP00000055780	DES,MYL3,TPM1,TPM2,TNNC1
bta05414	Dilated cardiomyopathy (DCM)	5	83	1.34	8.72e-05	9913.ENSBTAP00000007041,9913.ENSBTAP00000011047,9913.ENSBTAP00000013077,9913.ENSBTAP00000043502,9913.ENSBTAP00000055780	DES,MYL3,TPM1,TPM2,TNNC1
bta01100	Metabolic pathways	14	1230	0.62	8.72e-05	9913.ENSBTAP00000007278,9913.ENSBTAP00000012454,9913.ENSBTAP00000018492,9913.ENSBTAP00000019336,9913.ENSBTAP00000024326,9913.ENSBTAP00000025179,9913.ENSBTAP00000025308,9913.ENSBTAP00000025422,9913.ENSBTAP00000025691,9913.ENSBTAP00000026118,9913.ENSBTAP00000037577,9913.ENSBTAP00000041803,9913.ENSBTAP00000053143,9913.ENSBTAP00000053151	ENO3,MDH2,CKM,PGAM2,ATP5O,IMPDH2,PGM1,UQCRC1,MDH1,LDHB,GAPDH,ADSSL1,ATP8,COX2
bta00230	Purine metabolism	3	172	0.8	0.0481	9913.ENSBTAP00000025179,9913.ENSBTAP00000025308,9913.ENSBTAP00000041803	IMPDH2,PGM1,ADSSL1
bta00020	Citrate cycle (TCA cycle)	2	30	1.38	0.0150	9913.ENSBTAP00000012454,9913.ENSBTAP00000025691	MDH2,MDH1
bta04714	Thermogenesis	4	224	0.81	0.0150	9913.ENSBTAP00000024326,9913.ENSBTAP00000025422,9913.ENSBTAP00000053143,9913.ENSBTAP00000053151	ATP5O,UQCRC1,ATP8,COX2
bta00630	Glyoxylate and dicarboxylate metabolism	2	26	1.45	0.0122	9913.ENSBTAP00000012454,9913.ENSBTAP00000025691	MDH2,MDH1
bta04066	HIF-1 signaling pathway	3	95	1.06	0.0119	9913.ENSBTAP00000007278,9913.ENSBTAP00000009564,9913.ENSBTAP00000037577	ENO3,TF,GAPDH
bta01230	Biosynthesis of amino acids	3	69	1.2	0.0056	9913.ENSBTAP00000007278,9913.ENSBTAP00000019336,9913.ENSBTAP00000037577	ENO3,PGAM2,GAPDH
bta04530	Tight junction	4	161	0.96	0.0056	9913.ENSBTAP00000003192,9913.ENSBTAP00000009327,9913.ENSBTAP00000012797,9913.ENSBTAP00000014304	TUBA4A,MYH1,MYH2,MYL6
bta04261	Adrenergic signaling in cardiomyocytes	4	137	1.03	0.0035	9913.ENSBTAP00000011047,9913.ENSBTAP00000013077,9913.ENSBTAP00000043502,9913.ENSBTAP00000055780	MYL3,TPM1,TPM2,TNNC1
bta04915	Estrogen signaling pathway	4	130	1.05	0.0034	9913.ENSBTAP00000008225,9913.ENSBTAP00000008948,9913.ENSBTAP00000040659,9913.ENSBTAP00000040707	HSP90AA1,KRT17,KRT35,KRT25
bta00190	Oxidative phosphorylation	4	130	1.05	0.0034	9913.ENSBTAP00000024326,9913.ENSBTAP00000025422,9913.ENSBTAP00000053143,9913.ENSBTAP00000053151	ATP5O,UQCRC1,ATP8,COX2
bta00270	Cysteine and methionine metabolism	3	42	1.41	0.0019	9913.ENSBTAP00000012454,9913.ENSBTAP00000025691,9913.ENSBTAP00000026118	MDH2,MDH1,LDHB
bta05016	Huntington's disease	5	183	1.0	0.0015	9913.ENSBTAP00000024326,9913.ENSBTAP00000025422,9913.ENSBTAP00000049262,9913.ENSBTAP00000053143,9913.ENSBTAP00000053151	ATP5O,UQCRC1,VDAC1,ATP8,COX2
bta00620	Pyruvate metabolism	3	37	1.47	0.0015	9913.ENSBTAP00000012454,9913.ENSBTAP00000025691,9913.ENSBTAP00000026118	MDH2,MDH1,LDHB
bta05010	Alzheimer's disease	5	166	1.04	0.0011	9913.ENSBTAP00000024326,9913.ENSBTAP00000025422,9913.ENSBTAP00000037577,9913.ENSBTAP00000053143,9913.ENSBTAP00000053151	ATP5O,UQCRC1,GAPDH,ATP8,COX2
bta05012	Parkinson's disease	5	140	1.11	0.00056	9913.ENSBTAP00000024326,9913.ENSBTAP00000025422,9913.ENSBTAP00000049262,9913.ENSBTAP00000053143,9913.ENSBTAP00000053151	ATP5O,UQCRC1,VDAC1,ATP8,COX2
bta01200	Carbon metabolism	5	108	1.23	0.00020	9913.ENSBTAP00000007278,9913.ENSBTAP00000012454,9913.ENSBTAP00000019336,9913.ENSBTAP00000025691,9913.ENSBTAP00000037577	ENO3,MDH2,PGAM2,MDH1,GAPDH

## Sheet: KEGG t12 vs t26
#term ID	term description	observed gene count	background gene count	strength	FDR q-value	matching proteins in your network (IDs)	matching proteins in your network (labels)
bta00010	Glycolysis / Gluconeogenesis	6	60	1.69	2.48e-07	9913.ENSBTAP00000000359,9913.ENSBTAP00000007278,9913.ENSBTAP00000025308,9913.ENSBTAP00000026056,9913.ENSBTAP00000026358,9913.ENSBTAP00000037577	PFKM,ENO3,PGM1,FBP2,TPI1,GAPDH
bta01200	Carbon metabolism	7	108	1.5	2.48e-07	9913.ENSBTAP00000000359,9913.ENSBTAP00000007278,9913.ENSBTAP00000008431,9913.ENSBTAP00000025691,9913.ENSBTAP00000026056,9913.ENSBTAP00000026358,9913.ENSBTAP00000037577	PFKM,ENO3,ACO2,MDH1,FBP2,TPI1,GAPDH
bta01230	Biosynthesis of amino acids	5	69	1.55	1.03e-05	9913.ENSBTAP00000000359,9913.ENSBTAP00000007278,9913.ENSBTAP00000008431,9913.ENSBTAP00000026358,9913.ENSBTAP00000037577	PFKM,ENO3,ACO2,TPI1,GAPDH
bta01100	Metabolic pathways	12	1230	0.68	8.54e-05	9913.ENSBTAP00000000359,9913.ENSBTAP00000001373,9913.ENSBTAP00000007278,9913.ENSBTAP00000008431,9913.ENSBTAP00000017710,9913.ENSBTAP00000018505,9913.ENSBTAP00000025308,9913.ENSBTAP00000025691,9913.ENSBTAP00000026056,9913.ENSBTAP00000026358,9913.ENSBTAP00000037577,9913.ENSBTAP00000053143	PFKM,PYGM,ENO3,ACO2,ATP5B,ATP5C1,PGM1,MDH1,FBP2,TPI1,GAPDH,ATP8
bta05412	Arrhythmogenic right ventricular cardiomyopathy (ARVC)	2	66	1.17	0.0433	9913.ENSBTAP00000007041,9913.ENSBTAP00000030018	DES,ACTN3
bta05016	Huntington's disease	3	183	0.9	0.0352	9913.ENSBTAP00000017710,9913.ENSBTAP00000018505,9913.ENSBTAP00000053143	ATP5B,ATP5C1,ATP8
bta00020	Citrate cycle (TCA cycle)	2	30	1.51	0.0148	9913.ENSBTAP00000008431,9913.ENSBTAP00000025691	ACO2,MDH1
bta00052	Galactose metabolism	2	30	1.51	0.0148	9913.ENSBTAP00000000359,9913.ENSBTAP00000025308	PFKM,PGM1
bta00190	Oxidative phosphorylation	3	130	1.05	0.0148	9913.ENSBTAP00000017710,9913.ENSBTAP00000018505,9913.ENSBTAP00000053143	ATP5B,ATP5C1,ATP8
bta00500	Starch and sucrose metabolism	2	32	1.48	0.0148	9913.ENSBTAP00000001373,9913.ENSBTAP00000025308	PYGM,PGM1
bta00630	Glyoxylate and dicarboxylate metabolism	2	26	1.57	0.0126	9913.ENSBTAP00000008431,9913.ENSBTAP00000025691	ACO2,MDH1
bta05012	Parkinson's disease	4	140	1.14	0.0020	9913.ENSBTAP00000017710,9913.ENSBTAP00000018505,9913.ENSBTAP00000027339,9913.ENSBTAP00000053143	ATP5B,ATP5C1,PARK7,ATP8
bta00051	Fructose and mannose metabolism	3	32	1.66	0.00054	9913.ENSBTAP00000000359,9913.ENSBTAP00000026056,9913.ENSBTAP00000026358	PFKM,FBP2,TPI1
bta00030	Pentose phosphate pathway	3	28	1.72	0.00044	9913.ENSBTAP00000000359,9913.ENSBTAP00000025308,9913.ENSBTAP00000026056	PFKM,PGM1,FBP2
bta05010	Alzheimer's disease	5	166	1.17	0.00038	9913.ENSBTAP00000008593,9913.ENSBTAP00000017710,9913.ENSBTAP00000018505,9913.ENSBTAP00000037577,9913.ENSBTAP00000053143	ATP2A1,ATP5B,ATP5C1,GAPDH,ATP8

## Sheet: KEGG t0 vs t26
#term ID	term description	observed gene count	background gene count	strength	FDR q-value	matching proteins in your network (IDs)	matching proteins in your network (labels)
bta01200	Carbon metabolism	13	108	1.47	2.41e-13	9913.ENSBTAP00000000359,9913.ENSBTAP00000001187,9913.ENSBTAP00000005730,9913.ENSBTAP00000007278,9913.ENSBTAP00000008386,9913.ENSBTAP00000008431,9913.ENSBTAP00000012454,9913.ENSBTAP00000018741,9913.ENSBTAP00000019336,9913.ENSBTAP00000025691,9913.ENSBTAP00000026358,9913.ENSBTAP00000037577,9913.ENSBTAP00000054283	PFKM,PGK1,CS,ENO3,GPI,ACO2,MDH2,IDH2,PGAM2,MDH1,TPI1,GAPDH,ALDOB
bta00010	Glycolysis / Gluconeogenesis	11	60	1.65	2.96e-13	9913.ENSBTAP00000000359,9913.ENSBTAP00000001187,9913.ENSBTAP00000007278,9913.ENSBTAP00000008386,9913.ENSBTAP00000011447,9913.ENSBTAP00000019336,9913.ENSBTAP00000025308,9913.ENSBTAP00000026118,9913.ENSBTAP00000026358,9913.ENSBTAP00000037577,9913.ENSBTAP00000054283	PFKM,PGK1,ENO3,GPI,LDHA,PGAM2,PGM1,LDHB,TPI1,GAPDH,ALDOB
bta01230	Biosynthesis of amino acids	10	69	1.55	3.00e-11	9913.ENSBTAP00000000359,9913.ENSBTAP00000001187,9913.ENSBTAP00000005730,9913.ENSBTAP00000007278,9913.ENSBTAP00000008431,9913.ENSBTAP00000018741,9913.ENSBTAP00000019336,9913.ENSBTAP00000026358,9913.ENSBTAP00000037577,9913.ENSBTAP00000054283	PFKM,PGK1,CS,ENO3,ACO2,IDH2,PGAM2,TPI1,GAPDH,ALDOB
bta01100	Metabolic pathways	26	1230	0.71	5.85e-11	9913.ENSBTAP00000000359,9913.ENSBTAP00000001187,9913.ENSBTAP00000001330,9913.ENSBTAP00000001373,9913.ENSBTAP00000003259,9913.ENSBTAP00000005730,9913.ENSBTAP00000007278,9913.ENSBTAP00000008386,9913.ENSBTAP00000008431,9913.ENSBTAP00000011447,9913.ENSBTAP00000012454,9913.ENSBTAP00000017710,9913.ENSBTAP00000018492,9913.ENSBTAP00000018741,9913.ENSBTAP00000019336,9913.ENSBTAP00000024326,9913.ENSBTAP000…	PFKM,PGK1,CKMT2,PYGM,ATP5A1,CS,ENO3,GPI,ACO2,LDHA,MDH2,ATP5B,CKM,IDH2,PGAM2,ATP5O,IMPDH2,PGM1,UQCRC1,MDH1,LDHB,TPI1,GAPDH,ATP8,COX2,ALDOB
bta00020	Citrate cycle (TCA cycle)	5	30	1.61	6.34e-06	9913.ENSBTAP00000005730,9913.ENSBTAP00000008431,9913.ENSBTAP00000012454,9913.ENSBTAP00000018741,9913.ENSBTAP00000025691	CS,ACO2,MDH2,IDH2,MDH1
bta05010	Alzheimer's disease	8	166	1.07	9.99e-06	9913.ENSBTAP00000003259,9913.ENSBTAP00000008593,9913.ENSBTAP00000017710,9913.ENSBTAP00000024326,9913.ENSBTAP00000025422,9913.ENSBTAP00000037577,9913.ENSBTAP00000053143,9913.ENSBTAP00000053151	ATP5A1,ATP2A1,ATP5B,ATP5O,UQCRC1,GAPDH,ATP8,COX2
bta00630	Glyoxylate and dicarboxylate metabolism	4	26	1.57	9.99e-05	9913.ENSBTAP00000005730,9913.ENSBTAP00000008431,9913.ENSBTAP00000012454,9913.ENSBTAP00000025691	CS,ACO2,MDH2,MDH1
bta00052	Galactose metabolism	2	30	1.21	0.0279	9913.ENSBTAP00000000359,9913.ENSBTAP00000025308	PFKM,PGM1
bta04066	HIF-1 signaling pathway	3	95	0.89	0.0279	9913.ENSBTAP00000007278,9913.ENSBTAP00000009564,9913.ENSBTAP00000037577	ENO3,TF,GAPDH
bta00640	Propanoate metabolism	2	28	1.24	0.0254	9913.ENSBTAP00000011447,9913.ENSBTAP00000026118	LDHA,LDHB
bta05414	Dilated cardiomyopathy (DCM)	3	83	0.95	0.0209	9913.ENSBTAP00000007041,9913.ENSBTAP00000013077,9913.ENSBTAP00000043502	DES,TPM1,TPM2
bta04146	Peroxisome	3	81	0.96	0.0203	9913.ENSBTAP00000004751,9913.ENSBTAP00000018741,9913.ENSBTAP00000032384	PRDX1,IDH2,SOD1
bta03018	RNA degradation	3	76	0.98	0.0179	9913.ENSBTAP00000000359,9913.ENSBTAP00000007278,9913.ENSBTAP00000056644	PFKM,ENO3,PABPC1
bta05410	Hypertrophic cardiomyopathy (HCM)	3	75	0.99	0.0179	9913.ENSBTAP00000007041,9913.ENSBTAP00000013077,9913.ENSBTAP00000043502	DES,TPM1,TPM2
bta00983	Drug metabolism - other enzymes	3	69	1.03	0.0149	9913.ENSBTAP00000004615,9913.ENSBTAP00000023627,9913.ENSBTAP00000025179	GSTP1,GSTM,IMPDH2
bta05412	Arrhythmogenic right ventricular cardiomyopathy (ARVC)	3	66	1.04	0.0138	9913.ENSBTAP00000007041,9913.ENSBTAP00000012786,9913.ENSBTAP00000030018	DES,ACTN2,ACTN3
bta00480	Glutathione metabolism	3	53	1.14	0.0079	9913.ENSBTAP00000004615,9913.ENSBTAP00000018741,9913.ENSBTAP00000023627	GSTP1,IDH2,GSTM
bta04922	Glucagon signaling pathway	4	93	1.02	0.0036	9913.ENSBTAP00000001373,9913.ENSBTAP00000011447,9913.ENSBTAP00000019336,9913.ENSBTAP00000026118	PYGM,LDHA,PGAM2,LDHB
bta00051	Fructose and mannose metabolism	3	32	1.36	0.0023	9913.ENSBTAP00000000359,9913.ENSBTAP00000026358,9913.ENSBTAP00000054283	PFKM,TPI1,ALDOB
bta00500	Starch and sucrose metabolism	3	32	1.36	0.0023	9913.ENSBTAP00000001373,9913.ENSBTAP00000008386,9913.ENSBTAP00000025308	PYGM,GPI,PGM1
bta04714	Thermogenesis	6	224	0.81	0.0023	9913.ENSBTAP00000003259,9913.ENSBTAP00000017710,9913.ENSBTAP00000024326,9913.ENSBTAP00000025422,9913.ENSBTAP00000053143,9913.ENSBTAP00000053151	ATP5A1,ATP5B,ATP5O,UQCRC1,ATP8,COX2
bta04260	Cardiac muscle contraction	4	72	1.13	0.0018	9913.ENSBTAP00000013077,9913.ENSBTAP00000025422,9913.ENSBTAP00000043502,9913.ENSBTAP00000053151	TPM1,UQCRC1,TPM2,COX2
bta04915	Estrogen signaling pathway	5	130	0.97	0.0016	9913.ENSBTAP00000008225,9913.ENSBTAP00000008948,9913.ENSBTAP00000017140,9913.ENSBTAP00000017497,9913.ENSBTAP00000040659	HSP90AA1,KRT17,KRT10,HSPA8,KRT35
bta01210	2-Oxocarboxylic acid metabolism	3	17	1.63	0.00054	9913.ENSBTAP00000005730,9913.ENSBTAP00000008431,9913.ENSBTAP00000018741	CS,ACO2,IDH2
bta00270	Cysteine and methionine metabolism	4	42	1.37	0.00030	9913.ENSBTAP00000011447,9913.ENSBTAP00000012454,9913.ENSBTAP00000025691,9913.ENSBTAP00000026118	LDHA,MDH2,MDH1,LDHB
bta05012	Parkinson's disease	6	140	1.02	0.00026	9913.ENSBTAP00000003259,9913.ENSBTAP00000017710,9913.ENSBTAP00000024326,9913.ENSBTAP00000025422,9913.ENSBTAP00000053143,9913.ENSBTAP00000053151	ATP5A1,ATP5B,ATP5O,UQCRC1,ATP8,COX2
bta00620	Pyruvate metabolism	4	37	1.42	0.00023	9913.ENSBTAP00000011447,9913.ENSBTAP00000012454,9913.ENSBTAP00000025691,9913.ENSBTAP00000026118	LDHA,MDH2,MDH1,LDHB
bta00190	Oxidative phosphorylation	6	130	1.05	0.00021	9913.ENSBTAP00000003259,9913.ENSBTAP00000017710,9913.ENSBTAP00000024326,9913.ENSBTAP00000025422,9913.ENSBTAP00000053143,9913.ENSBTAP00000053151	ATP5A1,ATP5B,ATP5O,UQCRC1,ATP8,COX2
bta05016	Huntington's disease	7	183	0.97	0.00015	9913.ENSBTAP00000003259,9913.ENSBTAP00000017710,9913.ENSBTAP00000024326,9913.ENSBTAP00000025422,9913.ENSBTAP00000032384,9913.ENSBTAP00000053143,9913.ENSBTAP00000053151	ATP5A1,ATP5B,ATP5O,UQCRC1,SOD1,ATP8,COX2
bta00030	Pentose phosphate pathway	4	28	1.54	0.00011	9913.ENSBTAP00000000359,9913.ENSBTAP00000008386,9913.ENSBTAP00000025308,9913.ENSBTAP00000054283	PFKM,GPI,PGM1,ALDOB

## Sheet: KEGG t0 vs t12&t26
#term ID	term description	observed gene count	background gene count	strength	FDR q-value	matching proteins in your network (IDs)	matching proteins in your network (labels)
bta01200	Carbon metabolism	11	108	1.35	7.86e-10	9913.ENSBTAP00000005730,9913.ENSBTAP00000007278,9913.ENSBTAP00000008431,9913.ENSBTAP00000009440,9913.ENSBTAP00000012454,9913.ENSBTAP00000018741,9913.ENSBTAP00000019336,9913.ENSBTAP00000025691,9913.ENSBTAP00000026358,9913.ENSBTAP00000037577,9913.ENSBTAP00000054283	CS,ENO3,ACO2,GOT2,MDH2,IDH2,PGAM2,MDH1,TPI1,GAPDH,ALDOB
bta01230	Biosynthesis of amino acids	9	69	1.45	4.65e-09	9913.ENSBTAP00000005730,9913.ENSBTAP00000007278,9913.ENSBTAP00000008431,9913.ENSBTAP00000009440,9913.ENSBTAP00000018741,9913.ENSBTAP00000019336,9913.ENSBTAP00000026358,9913.ENSBTAP00000037577,9913.ENSBTAP00000054283	CS,ENO3,ACO2,GOT2,IDH2,PGAM2,TPI1,GAPDH,ALDOB
bta01100	Metabolic pathways	25	1230	0.65	8.75e-09	9913.ENSBTAP00000001330,9913.ENSBTAP00000003259,9913.ENSBTAP00000005730,9913.ENSBTAP00000006383,9913.ENSBTAP00000007278,9913.ENSBTAP00000008431,9913.ENSBTAP00000009440,9913.ENSBTAP00000012454,9913.ENSBTAP00000018492,9913.ENSBTAP00000018505,9913.ENSBTAP00000018741,9913.ENSBTAP00000019336,9913.ENSBTAP00000023218,9913.ENSBTAP00000024326,9913.ENSBTAP00000025179,9913.ENSBTAP00000025308,9913.ENSBTAP000…	CKMT2,ATP5A1,CS,PRDX6,ENO3,ACO2,GOT2,MDH2,CKM,ATP5C1,IDH2,PGAM2,GNS,ATP5O,IMPDH2,PGM1,UQCRC1,MDH1,LDHB,TPI1,GAPDH,ADSSL1,ATP8,COX2,ALDOB
bta00010	Glycolysis / Gluconeogenesis	7	60	1.4	6.48e-07	9913.ENSBTAP00000007278,9913.ENSBTAP00000019336,9913.ENSBTAP00000025308,9913.ENSBTAP00000026118,9913.ENSBTAP00000026358,9913.ENSBTAP00000037577,9913.ENSBTAP00000054283	ENO3,PGAM2,PGM1,LDHB,TPI1,GAPDH,ALDOB
bta04260	Cardiac muscle contraction	7	72	1.32	1.65e-06	9913.ENSBTAP00000011047,9913.ENSBTAP00000013077,9913.ENSBTAP00000024444,9913.ENSBTAP00000025422,9913.ENSBTAP00000043502,9913.ENSBTAP00000053151,9913.ENSBTAP00000055780	MYL3,TPM1,MYL2,UQCRC1,TPM2,COX2,TNNC1
bta05012	Parkinson's disease	8	140	1.09	7.34e-06	9913.ENSBTAP00000003259,9913.ENSBTAP00000018505,9913.ENSBTAP00000024326,9913.ENSBTAP00000025422,9913.ENSBTAP00000027339,9913.ENSBTAP00000049262,9913.ENSBTAP00000053143,9913.ENSBTAP00000053151	ATP5A1,ATP5C1,ATP5O,UQCRC1,PARK7,VDAC1,ATP8,COX2
bta00020	Citrate cycle (TCA cycle)	5	30	1.56	8.35e-06	9913.ENSBTAP00000005730,9913.ENSBTAP00000008431,9913.ENSBTAP00000012454,9913.ENSBTAP00000018741,9913.ENSBTAP00000025691	CS,ACO2,MDH2,IDH2,MDH1
bta01210	2-Oxocarboxylic acid metabolism	4	17	1.71	2.87e-05	9913.ENSBTAP00000005730,9913.ENSBTAP00000008431,9913.ENSBTAP00000009440,9913.ENSBTAP00000018741	CS,ACO2,GOT2,IDH2
bta05410	Hypertrophic cardiomyopathy (HCM)	6	75	1.24	2.68e-05	9913.ENSBTAP00000007041,9913.ENSBTAP00000011047,9913.ENSBTAP00000013077,9913.ENSBTAP00000024444,9913.ENSBTAP00000043502,9913.ENSBTAP00000055780	DES,MYL3,TPM1,MYL2,TPM2,TNNC1
bta05016	Huntington's disease	8	183	0.98	3.02e-05	9913.ENSBTAP00000003259,9913.ENSBTAP00000018505,9913.ENSBTAP00000024326,9913.ENSBTAP00000025422,9913.ENSBTAP00000032384,9913.ENSBTAP00000049262,9913.ENSBTAP00000053143,9913.ENSBTAP00000053151	ATP5A1,ATP5C1,ATP5O,UQCRC1,SOD1,VDAC1,ATP8,COX2
bta04915	Estrogen signaling pathway	7	130	1.07	3.21e-05	9913.ENSBTAP00000008225,9913.ENSBTAP00000008948,9913.ENSBTAP00000017140,9913.ENSBTAP00000017497,9913.ENSBTAP00000017500,9913.ENSBTAP00000040659,9913.ENSBTAP00000040707	HSP90AA1,KRT17,KRT10,HSPA8,HSPA1A,KRT35,KRT25
bta05414	Dilated cardiomyopathy (DCM)	6	83	1.2	3.21e-05	9913.ENSBTAP00000007041,9913.ENSBTAP00000011047,9913.ENSBTAP00000013077,9913.ENSBTAP00000024444,9913.ENSBTAP00000043502,9913.ENSBTAP00000055780	DES,MYL3,TPM1,MYL2,TPM2,TNNC1
bta00630	Glyoxylate and dicarboxylate metabolism	4	26	1.52	8.81e-05	9913.ENSBTAP00000005730,9913.ENSBTAP00000008431,9913.ENSBTAP00000012454,9913.ENSBTAP00000025691	CS,ACO2,MDH2,MDH1
bta00250	Alanine, aspartate and glutamate metabolism	2	36	1.08	0.0485	9913.ENSBTAP00000009440,9913.ENSBTAP00000041803	GOT2,ADSSL1
bta04810	Regulation of actin cytoskeleton	4	192	0.66	0.0483	9913.ENSBTAP00000006465,9913.ENSBTAP00000020036,9913.ENSBTAP00000024444,9913.ENSBTAP00000028269	PFN1,CFL2,MYL2,MYLPF
bta00051	Fructose and mannose metabolism	2	32	1.13	0.0425	9913.ENSBTAP00000026358,9913.ENSBTAP00000054283	TPI1,ALDOB
bta04066	HIF-1 signaling pathway	3	95	0.84	0.0425	9913.ENSBTAP00000007278,9913.ENSBTAP00000009564,9913.ENSBTAP00000037577	ENO3,TF,GAPDH
bta00030	Pentose phosphate pathway	2	28	1.19	0.0355	9913.ENSBTAP00000025308,9913.ENSBTAP00000054283	PGM1,ALDOB
bta04141	Protein processing in endoplasmic reticulum	4	160	0.74	0.0314	9913.ENSBTAP00000000556,9913.ENSBTAP00000008225,9913.ENSBTAP00000017497,9913.ENSBTAP00000017500	CRYAB,HSP90AA1,HSPA8,HSPA1A
bta04146	Peroxisome	3	81	0.91	0.0314	9913.ENSBTAP00000004751,9913.ENSBTAP00000018741,9913.ENSBTAP00000032384	PRDX1,IDH2,SOD1
bta04612	Antigen processing and presentation	3	76	0.93	0.0276	9913.ENSBTAP00000008225,9913.ENSBTAP00000017497,9913.ENSBTAP00000017500	HSP90AA1,HSPA8,HSPA1A
bta00330	Arginine and proline metabolism	3	48	1.13	0.0083	9913.ENSBTAP00000001330,9913.ENSBTAP00000009440,9913.ENSBTAP00000018492	CKMT2,GOT2,CKM
bta04530	Tight junction	5	161	0.83	0.0053	9913.ENSBTAP00000003192,9913.ENSBTAP00000009327,9913.ENSBTAP00000012797,9913.ENSBTAP00000014304,9913.ENSBTAP00000024444	TUBA4A,MYH1,MYH2,MYL6,MYL2
bta00620	Pyruvate metabolism	3	37	1.25	0.0045	9913.ENSBTAP00000012454,9913.ENSBTAP00000025691,9913.ENSBTAP00000026118	MDH2,MDH1,LDHB
bta04714	Thermogenesis	6	224	0.76	0.0039	9913.ENSBTAP00000003259,9913.ENSBTAP00000018505,9913.ENSBTAP00000024326,9913.ENSBTAP00000025422,9913.ENSBTAP00000053143,9913.ENSBTAP00000053151	ATP5A1,ATP5C1,ATP5O,UQCRC1,ATP8,COX2
bta04261	Adrenergic signaling in cardiomyocytes	5	137	0.9	0.0030	9913.ENSBTAP00000011047,9913.ENSBTAP00000013077,9913.ENSBTAP00000024444,9913.ENSBTAP00000043502,9913.ENSBTAP00000055780	MYL3,TPM1,MYL2,TPM2,TNNC1
bta04213	Longevity regulating pathway - multiple species	4	60	1.16	0.0014	9913.ENSBTAP00000000556,9913.ENSBTAP00000017497,9913.ENSBTAP00000017500,9913.ENSBTAP00000032384	CRYAB,HSPA8,HSPA1A,SOD1
bta00270	Cysteine and methionine metabolism	4	42	1.32	0.00040	9913.ENSBTAP00000009440,9913.ENSBTAP00000012454,9913.ENSBTAP00000025691,9913.ENSBTAP00000026118	GOT2,MDH2,MDH1,LDHB
bta00190	Oxidative phosphorylation	6	130	1.0	0.00028	9913.ENSBTAP00000003259,9913.ENSBTAP00000018505,9913.ENSBTAP00000024326,9913.ENSBTAP00000025422,9913.ENSBTAP00000053143,9913.ENSBTAP00000053151	ATP5A1,ATP5C1,ATP5O,UQCRC1,ATP8,COX2
bta05010	Alzheimer's disease	7	166	0.96	0.00012	9913.ENSBTAP00000003259,9913.ENSBTAP00000018505,9913.ENSBTAP00000024326,9913.ENSBTAP00000025422,9913.ENSBTAP00000037577,9913.ENSBTAP00000053143,9913.ENSBTAP00000053151	ATP5A1,ATP5C1,ATP5O,UQCRC1,GAPDH,ATP8,COX2

## Sheet: KEGG
2-Oxocarboxylic acid metabolism
2-Oxocarboxylic acid metabolism
Adrenergic signaling in cardiomyocytes
Adrenergic signaling in cardiomyocytes
Alanine, aspartate and glutamate metabolism
Alzheimer's disease
Alzheimer's disease
Alzheimer's disease
Alzheimer's disease
Antigen processing and presentation
Arginine and proline metabolism
Arrhythmogenic right ventricular cardiomyopathy (ARVC)
Arrhythmogenic right ventricular cardiomyopathy (ARVC)
Biosynthesis of amino acids
Biosynthesis of amino acids
Biosynthesis of amino acids
Biosynthesis of amino acids
Carbon metabolism
Carbon metabolism
Carbon metabolism
Carbon metabolism
Cardiac muscle contraction
Cardiac muscle contraction
Cardiac muscle contraction
Citrate cycle (TCA cycle)
Citrate cycle (TCA cycle)
Citrate cycle (TCA cycle)
Citrate cycle (TCA cycle)
Cysteine and methionine metabolism
Cysteine and methionine metabolism
Cysteine and methionine metabolism
Dilated cardiomyopathy (DCM)
Dilated cardiomyopathy (DCM)
Dilated cardiomyopathy (DCM)
Drug metabolism - other enzymes
Estrogen signaling pathway
Estrogen signaling pathway
Estrogen signaling pathway
Fructose and mannose metabolism
Fructose and mannose metabolism
Fructose and mannose metabolism
Galactose metabolism
Galactose metabolism
Glucagon signaling pathway
Glutathione metabolism
Glycolysis / Gluconeogenesis
Glycolysis / Gluconeogenesis
Glycolysis / Gluconeogenesis
Glycolysis / Gluconeogenesis
Glyoxylate and dicarboxylate metabolism
Glyoxylate and dicarboxylate metabolism
Glyoxylate and dicarboxylate metabolism
Glyoxylate and dicarboxylate metabolism
HIF-1 signaling pathway
HIF-1 signaling pathway
HIF-1 signaling pathway
Huntington's disease
Huntington's disease
Huntington's disease
Huntington's disease
Hypertrophic cardiomyopathy (HCM)
Hypertrophic cardiomyopathy (HCM)
Hypertrophic cardiomyopathy (HCM)
Longevity regulating pathway - multiple species
Metabolic pathways
Metabolic pathways
Metabolic pathways
Metabolic pathways
Oxidative phosphorylation
Oxidative phosphorylation
Oxidative phosphorylation
Oxidative phosphorylation
Parkinson's disease
Parkinson's disease
Parkinson's disease
Parkinson's disease
Pentose phosphate pathway
Pentose phosphate pathway
Pentose phosphate pathway
Peroxisome
Peroxisome
Propanoate metabolism
Protein processing in endoplasmic reticulum
Purine metabolism
Pyruvate metabolism
Pyruvate metabolism
Pyruvate metabolism
Regulation of actin cytoskeleton
RNA degradation
Starch and sucrose metabolism
Starch and sucrose metabolism
Thermogenesis
Thermogenesis
Thermogenesis
Tight junction
Tight junction

## Sheet: Foglio3
Cardiac muscle contraction	6	5.83e-06			Glycolysis / Gluconeogenesis	6	2.48e-07
Glycolysis / Gluconeogenesis	5	3.86e-05			Carbon metabolism	7	2.48e-07
Hypertrophic cardiomyopathy (HCM)	5	7.25e-05			Biosynthesis of amino acids	5	1.03e-05
Dilated cardiomyopathy (DCM)	5	8.72e-05			Metabolic pathways	12	8.54e-05
Metabolic pathways	14	8.72e-05			Arrhythmogenic right ventricular cardiomyopathy (ARVC)	2	0.0433
Purine metabolism	3	0.0481			Huntington's disease	3	0.0352
Citrate cycle (TCA cycle)	2	0.0150			Citrate cycle (TCA cycle)	2	0.0148
Thermogenesis	4	0.0150			Galactose metabolism	2	0.0148
Glyoxylate and dicarboxylate metabolism	2	0.0122			Oxidative phosphorylation	3	0.0148
HIF-1 signaling pathway	3	0.0119			Starch and sucrose metabolism	2	0.0148
Carbon metabolism	13	2.41e-13			Carbon metabolism	11	7.86e-10
Glycolysis / Gluconeogenesis	11	2.96e-13			Biosynthesis of amino acids	9	4.65e-09
Biosynthesis of amino acids	10	3.00e-11			Metabolic pathways	25	8.75e-09
Metabolic pathways	26	5.85e-11			Glycolysis / Gluconeogenesis	7	6.48e-07
Citrate cycle (TCA cycle)	5	6.34e-06			Cardiac muscle contraction	7	1.65e-06
Alzheimer's disease	8	9.99e-06			Parkinson's disease	8	7.34e-06
Glyoxylate and dicarboxylate metabolism	4	9.99e-05			Citrate cycle (TCA cycle)	5	8.35e-06
Galactose metabolism	2	0.0279			2-Oxocarboxylic acid metabolism	4	2.87e-05
HIF-1 signaling pathway	3	0.0279			Hypertrophic cardiomyopathy (HCM)	6	2.68e-05
Propanoate metabolism	2	0.0254			Huntington's disease	8	3.02e-05

[truncated: 2 more sheets: GO, Foglio4]
