# Supplementary material for: Kohonen Artificial Neural Network and Multivariate Analysis in the Identification of Proteome Changes during Early and Long Aging of Bovine Longissimus dorsi Muscle Using SWATH Mass Spectrometry
Source: J Agric Food Chem. 2021 Sep 15;69(38):11512–22. doi: 10.1021/acs.jafc.1c03578 (PMC8485349; doi:10.1021/acs.jafc.1c03578)
Supplement: Supplementary file 7 — jf1c03578_si_007.xlsx [file jf1c03578_si_007.xlsx]

## Sheet: SAMPLES
Animal number	Sample code	Sex	Hanging Time
4108/1	8/1	Female	0
4108/3	8/3	Female	0
4108/5	8/5	Female	0
4108/7	8/7	Female	0
4109/1	9/1	Male	0
4109/3	9/3	Male	0
4109/5	9/5	Male	0
4109/7	9/7	Male	0
4108/1	10/1	Female	12
4108/3	10/3	Female	12
4108/5	10/5	Female	12
4108/7	10/7	Female	12
4109/1	11/1	Male	12
4109/3	11/3	Male	12
4109/5	11/5	Male	12
4109/7	11/7	Male	12
4108/1	12/1	Female	26
4108/3	12/3	Female	26
4108/5	12/5	Female	26
4108/7	12/7	Female	26
4109/1	13/1	Male	26
4109/3	13/3	Male	26
4109/5	13/5	Male	26
4109/7	13/7	Male	26

## Sheet: Uni e Multivariate analyses
						Early t0 vs. t12					t12 vs t26					t0 vs t26					t0 vs t12&t26
Protein names	Entry name	Uniprot Accession	Length	Mass	Organism	Fold Chamge (FC±1,3)	p-value	PLS-DA p(corr)	Kohonen (loadings on PC1)	Kohonen (loadings on PC2)	Fold Chamge (FC±1,3)	p-value	PLS-DA p(corr)	Kohonen (loadings on PC1)	Kohonen (loadings on PC2)	Fold Chamge (FC±1,3)	p-value	PLS-DA p(corr)	Kohonen (loadings on PC1)	Kohonen (loadings on PC2)	Fold Chamge (FC±1,3)	p-value	PLS-DA p(corr)	Kohonen (loadings on PC1)	Kohonen (loadings on PC2)
14-3-3 protein epsilon (14-3-3E)	1433E_BOVIN	P62261	255	29,174	Bos taurus (Bovine)				-0.0581201	-0.120802				0.0186278	0.0878771				0.0265383	-0.120835				0.0496576	0.123561
Acetyl-CoA acetyltransferase, mitochondrial (EC 2.3.1.9) (Acetoacetyl-CoA thiolase)	THIL_BOVIN	Q29RZ0	422	44,889	Bos taurus (Bovine)				-0.11222	-0.00910173				0.00310152	0.0245128				0.100792	-0.0894161				0.0910585	0.0337387
Aconitate hydratase, mitochondrial (Aconitase) (EC 4.2.1.3) (Citrate hydro-lyase)	ACON_BOVIN	P20004	780	85,359	Bos taurus (Bovine)				-0.0883636	0.0272818			0.0216356	0.00193384	-0.039639			0.00990763	0.0650084	-0.042682			-0.00929194	0.0466909	-0.00184666
Actin, alpha skeletal muscle (Alpha-actin-1)	ACTS_BOVIN	P68138	377	42,051	Bos taurus (Bovine)				-0.0790502	-0.16682			0.0380863	-0.053833	0.179812			0.0187788	-0.000569701	-0.174743				0.0322302	0.196667
Actin, cytoplasmic 1 (Beta-actin) [Cleaved into: Actin, cytoplasmic 1, N-terminally processed]	ACTB_BOVIN	P60712	375	41,737	Bos taurus (Bovine)				0.00350914	-0.169114			-0.0293564	-0.0743869	0.104376			-0.00472034	0.0387118	-0.0249221			0.00779855	0.024211	0.102053
Acyl-CoA-binding protein (ACBP) (Diazepam-binding inhibitor) (DBI) (Endozepine) (EP)	ACBP_BOVIN	P07107	87	10,044	Bos taurus (Bovine)			0.00504796	0.0296223	0.101347				0.0497353	-0.089593				-0.02384	0.0481073			0.0205681	-0.0168659	-0.0937042
Adenylate kinase isoenzyme 1 (AK 1) (EC 2.7.4.3) (EC 2.7.4.6) (ATP-AMP transphosphorylase 1) (ATP:AMP phosphotransferase) (Adenylate monophosphate kinase) (Myokinase)	KAD1_BOVIN	P00570	194	21,664	Bos taurus (Bovine)				0.111177	-0.130875				-0.1477	0.0177035				-0.123688	-0.0306515				-0.13142	0.0896875
Adenylosuccinate synthetase isozyme 1 (AMPSase 1) (AdSS 1) (EC 6.3.4.4) (Adenylosuccinate synthetase, basic isozyme) (Adenylosuccinate synthetase, muscle isozyme) (M-type adenylosuccinate synthetase) (IMP--aspartate ligase 1)	PURA1_BOVIN	A5PJR4	457	50,134	Bos taurus (Bovine)			-0.00436293	0.0378447	-0.0762481				-0.0648795	-0.00991358				-0.0259801	-0.0336305			-0.0164774	-0.0389155	0.0417875
ADP/ATP translocase 1 (ADP,ATP carrier protein 1) (ADP,ATP carrier protein, heart isoform T1) (Adenine nucleotide translocator 1) (ANT 1) (Solute carrier family 25 member 4)	ADT1_BOVIN	P02722	298	32,967	Bos taurus (Bovine)				-0.105648	-0.106114				0.0359449	0.115722				0.0921745	-0.139295				0.0933379	0.102789
Alpha-actinin-2 (Alpha-actinin skeletal muscle isoform 2) (F-actin cross-linking protein)	ACTN2_BOVIN	Q3ZC55	894	103,779	Bos taurus (Bovine)				-0.1249	-0.124294				-0.018378	0.17194			0.0109468	0.102655	-0.125986				0.103884	0.147416
Alpha-actinin-3 (Alpha-actinin skeletal muscle isoform 3) (F-actin cross-linking protein)	ACTN3_BOVIN	Q0III9	901	103,151	Bos taurus (Bovine)				0.133771	-0.126884			0.0197563	-0.154281	0.04108	0.664424	6.9482e-08	0.0175271	-0.134581	-0.083792	0.736241	0.0173	0.013184	-0.129428	0.103768
Alpha-crystallin B chain (Alpha(B)-crystallin)	CRYAB_BOVIN	P02510	175	20,037	Bos taurus (Bovine)				-0.14141	-0.0502509				0.0241404	0.182292				0.119048	-0.103808			-0.00671514	0.114359	0.0996784
Alpha-enolase (EC 4.2.1.11) (2-phospho-D-glycerate hydro-lyase) (Enolase 1) (HAP47) (Non-neural enolase) (NNE) (Phosphopyruvate hydratase)	ENOA_BOVIN	Q9XSJ4	434	47,326	Bos taurus (Bovine)				-0.0408243	0.0478448				0.00346655	-0.0351553				0.0565977	-0.0358235				0.0154055	-0.0156706
Alpha-S1-casein (allergen Bos d 8) [Cleaved into: Antioxidant peptide]	CASA1_BOVIN	P02662	214	24,529	Bos taurus (Bovine)			0.0199622	-0.0898702	0.00309792				-0.0140305	-0.048894			0.00881312	0.010619	-0.028763			-0.0135837	0.0119541	-1.5679e-05
Annexin A2 (Annexin II) (Annexin-2) (Calpactin I heavy chain) (Calpactin-1 heavy chain) (Chromobindin-8) (Lipocortin II) (Placental anticoagulant protein IV) (PAP-IV) (Protein I) (p36)	ANXA2_BOVIN	P04272	339	38,612	Bos taurus (Bovine)				-0.020256	0.11862				0.0481958	-0.0521137	1.49381	0.0011		0.0544751	0.0813424	1.35411	0.00023	-0.0119146	0.024644	-0.101313
Annexin A6 (Annexin VI) (Annexin-6)	ANXA6_BOVIN	P79134	673	75,907	Bos taurus (Bovine)				-0.025685	-0.105393			-0.0199725	-0.0392033	0.0617012			0.0125215	0.0250318	-0.122324				0.0231049	0.106742
Aspartate aminotransferase, cytoplasmic (cAspAT) (EC 2.6.1.1) (EC 2.6.1.3) (Cysteine aminotransferase, cytoplasmic) (Cysteine transaminase, cytoplasmic) (cCAT) (Glutamate oxaloacetate transaminase 1) (Transaminase A)	AATC_BOVIN	P33097	413	46,399	Bos taurus (Bovine)				-0.0785642	-0.0646192				-0.045166	0.0957689				0.0462962	-0.115129				0.0517591	0.0931218
Aspartate aminotransferase, mitochondrial (mAspAT) (EC 2.6.1.1) (Fatty acid-binding protein) (FABP-1) (Glutamate oxaloacetate transaminase 2) (Kynurenine aminotransferase 4) (Kynurenine aminotransferase IV) (Kynurenine--oxoglutarate transaminase 4) (Kynurenine--oxoglutarate transaminase IV) (Plasma membrane-associated fatty acid-binding protein) (FABPpm) (Transaminase A)	AATM_BOVIN	P12344	430	47,514	Bos taurus (Bovine)				-0.104418	-0.0338447				0.00921632	0.0667234				0.0783375	-0.0790774			0.0066538	0.0782805	0.0637509
ATP synthase protein 8	ATP8_BOVIN	P03929	66	7.937	Bos taurus (Bovine)			0.026755	-0.0417511	-0.0315453			-0.0335151	-0.00638356	0.00609551			0.00880379	0.0688408	-0.056655			0.02837	0.0317004	0.0367034
ATP synthase subunit alpha, mitochondrial	ATPA_BOVIN	P19483	553	59,720	Bos taurus (Bovine)				-0.0955736	-0.0194347				0.020338	0.120238			0.00300962	0.100726	-0.0366636			0.00479034	0.090306	0.0369259
ATP synthase subunit beta, mitochondrial (EC 3.6.3.14)	ATPB_BOVIN	P00829	528	56,284	Bos taurus (Bovine)				-0.125054	-0.0394887			0.0225775	0.0478325	0.0932469			0.0142337	0.109779	-0.126233				0.101272	0.0802743
ATP synthase subunit gamma, mitochondrial (F-ATPase gamma subunit)	ATPG_BOVIN	P05631	298	33,072	Bos taurus (Bovine)				-0.0103348	0.038069	1.51933	0.0238	-0.0177484	0.0386874	-0.0328277	1.73224	0.0444		0.0261486	0.0566369			0.0103168	0.0207836	-0.0403464
ATP synthase subunit O, mitochondrial (Oligomycin sensitivity conferral protein) (OSCP)	ATPO_BOVIN	P13621	213	23,320	Bos taurus (Bovine)			0.0250051	-0.0620553	-0.0528297				-0.0554619	0.0316525			0.0135074	0.0434882	-0.111923			0.0121909	0.0364997	0.0940009
ATP-dependent 6-phosphofructokinase, muscle type (ATP-PFK) (PFK-M) (EC 2.7.1.11) (6-phosphofructokinase type A) (Phosphofructo-1-kinase isozyme A) (PFK-A) (Phosphohexokinase)	PFKAM_BOVIN	Q0IIG5	779	85,294	Bos taurus (Bovine)				0.137988	-0.156777	0.71052	0.00018	0.0191818	-0.158016	0.0132928	0.594998	5.0531e-09	0.0198193	-0.128869	-0.0952786	0.687932	0.02845		-0.141057	0.115794
Beta-casein [Cleaved into: Casoparan; Antioxidant peptide; Casohypotensin]	CASB_BOVIN	P02666	224	25,107	Bos taurus (Bovine)				-0.0364583	0.0227367			0.0241712	-0.0146633	-0.0458542			0.00783935	-0.0173957	-0.0257601			-0.0145554	-0.00268427	-0.005376
Beta-enolase (EC 4.2.1.11) (2-phospho-D-glycerate hydro-lyase) (Enolase 3) (Muscle-specific enolase) (MSE) (Skeletal muscle enolase)	ENOB_BOVIN	Q3ZC09	434	47,096	Bos taurus (Bovine)			-0.012205	0.110012	-0.00775243			0.0397363	-0.11934	-0.0629612	0.753738	2.6711e-06	0.0134352	-0.136898	-0.0449529			-0.0189155	-0.127289	0.0136162
Calmodulin (CaM)	CALM_BOVIN	P62157	149	16,838	Bos taurus (Bovine)	0.652595	0.03206	0.0253813	0.0323679	0.118608				0.0909269	-0.123785			0.00508368	-0.0584315	0.0535462			0.0307906	-0.0211961	-0.094178
Carbonic anhydrase 3 (EC 4.2.1.1) (Carbonate dehydratase III) (Carbonic anhydrase III) (CA-III)	CAH3_BOVIN	Q3SZX4	260	29,370	Bos taurus (Bovine)	1.70446	0.00029	-0.0381526	-0.141332	-0.028554				0.0569122	0.184147	1.56308	0.00035	-0.016048	0.128002	-0.0436333	1.62602	5.5041e-06	-0.0556419	0.128586	0.0505459
Citrate synthase, mitochondrial (EC 2.3.3.1) (Citrate (Si)-synthase)	CISY_BOVIN	Q29RK1	466	51,773	Bos taurus (Bovine)				-0.104413	-0.0526155				0.0153658	0.148867			0.010576	0.0973945	-0.103785			0.00587765	0.0836066	0.0843126
Cofilin-2 (Cofilin, muscle isoform)	COF2_BOVIN	Q148F1	166	18,737	Bos taurus (Bovine)			0.0113451	-0.0829657	0.00893019			-0.0255324	0.0362765	0.0480457				0.0917097	-0.0251201			0.0257592	0.0969172	0.00513417
Coiled-coil domain-containing protein 175	CC175_BOVIN	Q2T9Z6	724	85.908	Bos taurus (Bovine)				-0.0157978	-0.0839712				-0.0209297	0.0814915			-0.00833841	-0.023346	-0.00410229				0.00220563	0.0798847
Coiled-coil domain-containing protein 39	CCD39_BOVIN	E1BM70	942	110.372	Bos taurus (Bovine)			0.0232884	-0.1199	-0.0806244				0.0369724	0.103821				0.104399	-0.116926			0.0185787	0.112455	0.0987811
Collagen alpha-1(I) chain (Alpha-1 type I collagen)	CO1A1_BOVIN	P02453	1463	138,938	Bos taurus (Bovine)				0.0348093	0.176219	2.53823	0.00391		0.0973799	-0.135232	3.08132	0.00328		0.032727	0.16487	1.79372	2.2483e-08		0.00258289	-0.185647
Collagen alpha-1(II) chain	CO2A1_BOVIN	P02459	1.487	141.828	Bos taurus (Bovine)				-0.00971476	-0.0338546			0.019796	0.0126718	0.0517197			0.00600879	-0.0302959	-0.0365223			0.0153663	0.0135801	0.0424172
Collagen alpha-1(III) chain	CO3A1_BOVIN	P04258	1049	93,651	Bos taurus (Bovine)				0.0574533	0.127255	1.514	0.00626	-0.0232981	0.042596	-0.16157	1.60412	0.00559		0.0296642	0.1476				-0.0168256	-0.163105
Collagen alpha-2(I) chain (Alpha-2 type I collagen)	CO1A2_BOVIN	P02465	1364	129,064	Bos taurus (Bovine)				0.0329665	0.167457	2.43908	0.00439		0.0994038	-0.1362	3.06165	0.00502		0.0284224	0.160552	1.8316	3.943e-10		0.000399903	-0.176563
Creatine kinase M-type (EC 2.7.3.2) (Creatine kinase M chain) (M-CK)	KCRM_BOVIN	Q9XSC6	381	42,989	Bos taurus (Bovine)			0.0259642	0.0934072	-0.191506				-0.17735	0.0138252			0.0108794	-0.104609	-0.104705			0.0155083	-0.109566	0.134651
Creatine kinase S-type, mitochondrial (EC 2.7.3.2) (Basic-type mitochondrial creatine kinase) (Mib-CK) (Sarcomeric mitochondrial creatine kinase) (S-MtCK)	KCRS_BOVIN	Q3ZBP1	419	47,231	Bos taurus (Bovine)				-0.117919	-0.0303611				0.0161668	0.122721			0.0123751	0.113689	-0.106941			0.00925612	0.0996668	0.0729248
Cysteine and glycine-rich protein 3 (Cysteine-rich protein 3) (CRP3)	CSRP3_BOVIN	Q4U0T9	194	20,953	Bos taurus (Bovine)				-0.0997312	-0.0101173				0.0990692	0.105656				0.105524	-0.0409563			0.0144519	0.105542	0.0324732
Cytochrome b-c1 complex subunit 1, mitochondrial (Complex III subunit 1) (Core protein I) (Ubiquinol-cytochrome-c reductase complex core protein 1)	QCR1_BOVIN	P31800	480	52,736	Bos taurus (Bovine)			0.0163205	-0.0318028	-0.014151				0.0460809	0.0521001			0.00422975	-0.0413463	0.0456376			0.0209404	0.0276122	0.0149739
Cytochrome c oxidase subunit 2 (Cytochrome c oxidase polypeptide II)	COX2_BOVIN	P68530	227	26,021	Bos taurus (Bovine)			0.0236525	-0.0386238	0.0178194				0.0914857	-0.0293179			0.00646206	0.0415374	-0.0391849			0.0162536	0.0657151	-0.00661403
Decorin (Bone proteoglycan II) (PG-S2)	PGS2_BOVIN	P21793	360	39,879	Bos taurus (Bovine)				0.0446567	0.173041	2.01177	0.0003	-0.0304031	0.0917161	-0.127163	1.96442	0.00012	-0.0169538	0.0424259	0.162841				0.00496265	-0.18514
Desmin	DESM_BOVIN	O62654	470	53,532	Bos taurus (Bovine)			0.0213506	-0.0161862	0.00331283			0.0339469	-0.0385512	0.097069			0.0224343	0.02409	-0.17511			0.0165101	-0.0116861	0.0146135
DNA excision repair protein ERCC-6-like	ERC6L_BOVIN	A6QQR4	1.242	140.51	Bos taurus (Bovine)	0.661065	0.01482	0.027986	-0.00894855	-0.0871747	1.49206	0.02248	-0.0363996	0.0522156	0.0853011				-0.0266941	0.0141025			0.0170813	0.0320621	0.0588709
Elongation factor 1-alpha 2 (EF-1-alpha-2) (Eukaryotic elongation factor 1 A-2) (eEF1A-2)	EF1A2_BOVIN	Q32PH8	463	50,470	Bos taurus (Bovine)			0.0109918	-0.0354842	0.0580613				0.0648611	-0.026065				0.031393	-0.0439971				0.0248803	-0.0236878
Fatty acid-binding protein, heart (Fatty acid-binding protein 3) (Heart-type fatty acid-binding protein) (H-FABP) (Mammary-derived growth inhibitor) (MDGI)	FABPH_BOVIN	P10790	133	14,779	Bos taurus (Bovine)				-0.113576	-0.0087499	1.63658	6.0527e-05	-0.0316202	0.0882752	0.0387088	1.97129	0.00231	-0.00553981	0.134877	-0.0459265	1.5198	1.1267e-05	-0.0157564	0.114425	0.0180025
Fibromodulin (FM) (Collagen-binding 59 kDa protein) (Keratan sulfate proteoglycan fibromodulin) (KSPG fibromodulin)	FMOD_BOVIN	P13605	376	43,038	Bos taurus (Bovine)				0.0112425	0.180868				0.103184	-0.100179	2.53518	0.00286		0.0258799	0.141271	1.80295	2.2203e-08	0.00604235	0.0153041	-0.172805
Fructose-1,6-bisphosphatase isozyme 2 (FBPase 2) (EC 3.1.3.11) (D-fructose-1,6-bisphosphate 1-phosphohydrolase 2) (Muscle FBPase)	F16P2_BOVIN	Q2KJJ9	339	36,767	Bos taurus (Bovine)	0.661417	0.04306		0.0708569	-0.113105			-0.0206231	-0.1116	-0.0259639				-0.0852564	0.00051738	0.706033	0.02695		-0.0942853	0.067165
Fructose-bisphosphate aldolase B (EC 4.1.2.13) (Liver-type aldolase)	ALDOB_BOVIN	Q3T0S5	364	39,543	Bos taurus (Bovine)				0.133239	-0.10748				-0.190534	-0.0429168			0.00230177	-0.14648	-0.0442195			-0.0178325	-0.158365	0.0612802
Galectin-1 (Gal-1) (14 kDa lectin) (Beta-galactoside-binding lectin L-14-I) (Galaptin) (Lactose-binding lectin 1) (Lectin galactoside-binding soluble 1) (S-Lac lectin 1)	LEG1_BOVIN	P11116	135	14,744	Bos taurus (Bovine)			-0.0161948	-0.118157	-0.0130766			0.0283881	0.0410157	0.120156				0.098378	-0.0728052				0.106115	0.0682008
Glucose-6-phosphate isomerase (GPI) (EC 5.3.1.9) (Autocrine motility factor) (AMF) (Neuroleukin) (NLK) (Phosphoglucose isomerase) (PGI) (Phosphohexose isomerase) (PHI)	G6PI_BOVIN	Q3ZBD7	557	62,855	Bos taurus (Bovine)				0.139755	-0.0804207				-0.162254	-0.0516226	0.723154	3.8526e-05	0.0119919	-0.124399	-0.0707546				-0.151463	0.0614033
Glutathione S-transferase Mu 1 (EC 2.5.1.18) (GST class-mu 1) (GSTM1-1)	GSTM1_BOVIN	Q9N0V4	218	25,635	Bos taurus (Bovine)	1.30114	0.03572	-0.0320379	0.018064	-0.0366375				-0.0174854	0.0364732			-0.00975081	-0.0364316	0.0198742			-0.0303529	0.0012948	0.0131121
Glutathione S-transferase P (EC 2.5.1.18) (GST class-pi)	GSTP1_BOVIN	P28801	210	23,613	Bos taurus (Bovine)				-0.0405444	-0.0246554	1.5973	0.00583	-0.0321397	0.0226879	0.0120711	1.75756	0.00107	-0.0178355	0.0668117	0.0496203	1.37445	0.00016		0.0640708	-0.0129607
Glyceraldehyde-3-phosphate dehydrogenase (GAPDH) (EC 1.2.1.12) (Peptidyl-cysteine S-nitrosylase GAPDH) (EC 2.6.99.-)	G3P_BOVIN	P10096	333	35,868	Bos taurus (Bovine)			-0.00559146	0.122661	-0.101478			-0.0265379	-0.142401	-0.0527628			-0.012867	-0.120143	0.0210028			-0.0271064	-0.111859	0.0226756
Glycerol-3-phosphate dehydrogenase [NAD(+)], cytoplasmic (GPD-C) (GPDH-C) (EC 1.1.1.8)	GPDA_BOVIN	Q5EA88	349	37,648	Bos taurus (Bovine)				0.0361103	-0.015588				-0.0736734	-0.0291047			-0.00595149	-0.0400469	0.00571152				-0.0376899	0.00844224
Glycogen phosphorylase, muscle form (EC 2.4.1.1) (Myophosphorylase)	PYGM_BOVIN	P79334	842	97,293	Bos taurus (Bovine)				0.15972	-0.0815158			0.0250819	-0.211134	-0.0431278	0.709082	2.1775e-06	0.014047	-0.141014	-0.0955289				-0.167583	0.0797082
Heat shock 70 kDa protein 1A (Heat shock 70 kDa protein 1) (HSP70.1)	HS71A_BOVIN	Q27975	641	70,259	Bos taurus (Bovine)				-0.129794	-0.0750159				-0.0234589	0.182079				0.0771608	-0.128564			-0.0101149	0.0906529	0.138638
Heat shock cognate 71 kDa protein (Heat shock 70 kDa protein 8)	HSP7C_BOVIN	P19120	650	71,241	Bos taurus (Bovine)				-0.0749698	-0.0811556				-0.0132771	0.112504			0.0105555	0.0299125	-0.106201			0.0208218	0.0445599	0.103545
Heat shock protein beta-1 (HspB1) (Heat shock 27 kDa protein) (HSP 27)	HSPB1_BOVIN	Q3T149	201	22,393	Bos taurus (Bovine)				-0.0768834	-0.0331531				0.0543975	0.129802				0.0356062	-0.00643832				0.0821712	0.0543038
Heat shock protein beta-6 (HspB6)	HSPB6_BOVIN	Q148F8	164	17,469	Bos taurus (Bovine)	1.50141	0.00103	-0.0314807	-0.123682	-0.040937			-0.0220798	0.079625	0.146856	1.75875	5.4204e-06	-0.0163368	0.143255	-0.00315761	1.62849	5.9261e-07	-0.0424527	0.13579	0.0261199
Heat shock protein HSP 90-alpha	HS90A_BOVIN	Q76LV2	733	84,731	Bos taurus (Bovine)			-0.0151644	-0.0426997	0.00524938				0.00554004	0.020132			-0.00903088	0.0299612	-0.0180865			-0.0147938	0.0379642	0.0104332
Hemoglobin subunit alpha (Alpha-globin) (Hemoglobin alpha chain)	HBA_BOVIN	P01966	142	15,184	Bos taurus (Bovine)	2.02576	1.2216e-05	-0.0444716	-0.0533169	0.056186	1.45767	0.00325	-0.0295061	0.0598151	0.0430786	2.95288	1.259e-09	-0.0267094	0.11319	0.147474	2.4332	2.7492e-12	-0.036686	0.091237	-0.0963808
Hemoglobin subunit beta (Beta-globin) (Hemoglobin beta chain) [Cleaved into: Spinorphin]	HBB_BOVIN	P02070	145	15,954	Bos taurus (Bovine)	1.78598	6.507e-05	-0.0395061	-0.0511145	0.0710354	1.52806	0.00046	-0.0300198	0.0794084	0.0190359	2.72908	2.931e-09	-0.0257135	0.0971482	0.132384	2.18952	1.3632e-11	-0.0296134	0.079084	-0.095296
Histone H2A type 2-C	H2A2C_BOVIN	A1A4R1	129	13,988	Bos taurus (Bovine)	1.36562	0.00144	-0.0293826	-0.0953751	0.032599				0.0414204	0.0458968	1.44885	8.4196e-05	-0.012348	0.119253	0.0201324	1.40878	0.00012	-0.0353314	0.0953738	-0.0238446
Histone H2B type 1-N	H2B1N_BOVIN	Q32L48	126	13,923	Bos taurus (Bovine)				0.0118347	0.0832616			0.0278584	0.0132782	-0.0975044			0.0104869	0.0336087	-0.0365536				-0.00549298	-0.0601273
Histone H4 (H4.1)	H4_BOVIN	P62803	103	11,367	Bos taurus (Bovine)			-0.016459	-0.0991115	-0.0384468				0.0132217	0.141385	1.37757	0.00936	-0.00734128	0.105584	-0.0219812	1.33431	0.00025	-0.0299432	0.103485	0.037047
Inactive serine/threonine-protein kinase TEX14	TEX14_BOVIN	F1MJR8	1.493	165.254	Bos taurus (Bovine)			-0.011262	0.0207746	-0.00827357				0.0184048	-0.0282336				-0.0138831	-0.0217319			-0.0120684	-0.0191505	-0.0117844
Inosine-5'-monophosphate dehydrogenase 2	IMDH2_BOVIN	Q3SWY3	514	55.763	Bos taurus (Bovine)	0.378277	0.0272	0.0315407	0.0064801	0.0733876				0.0930427	-0.0650505			0.00737254	-0.0130481	-0.0165656			0.0356629	0.0208208	-0.0583584
Isocitrate dehydrogenase [NADP], mitochondrial (IDH) (EC 1.1.1.42) (ICD-M) (IDP) (NADP(+)-specific ICDH) (Oxalosuccinate decarboxylase)	IDHP_BOVIN	Q04467	452	50,739	Bos taurus (Bovine)				-0.15611	-0.0346081				0.0330487	0.114225			0.010946	0.115893	-0.11123			0.0152022	0.139649	0.0906537
Keratin, type I cuticular Ha5 (Keratin-35) (K35)	KRT35_BOVIN	Q0P5J7	454	49,937	Bos taurus (Bovine)	0.478025	0.00017	0.0339048	0.103591	-0.055708				-0.144791	-0.0680827	0.448988	1.4932e-07	0.0210915	-0.132802	-0.0707859	0.462087	0.04344	0.0181936	-0.130032	0.0501461
Keratin, type I cytoskeletal 10 (Cytokeratin VIB) (Cytokeratin-10) (CK-10) (Cytokeratin-6B) (Keratin-10) (K10)	K1C10_BOVIN	P06394	526	54,848	Bos taurus (Bovine)				0.0335117	0.154155				0.0965398	-0.095968			-0.00336561	-0.0102582	0.094355			0.0108512	0.00472164	-0.10624
Keratin, type I cytoskeletal 17 (Cytokeratin-17) (CK-17) (Keratin-17) (K17)	K1C17_BOVIN	A1L595	441	48,712	Bos taurus (Bovine)			0.0176116	0.0149027	0.115509				0.121869	-0.120014			-8.71102e-05	-0.0148805	0.0537161			0.0206452	0.00374588	-0.100839
Keratin, type I cytoskeletal 25 (Cytokeratin-25) (CK-25) (Keratin-25) (K25) (Type I inner root sheath-specific keratin-K25irs1)	K1C25_BOVIN	Q0P5J4	450	49,313	Bos taurus (Bovine)			0.00430573	0.02206	0.11376				0.10396	-0.0855237				-0.0194252	0.0860297			0.0239919	0.00367253	-0.0951092
Keratin, type II cuticular Hb1 (Keratin-81) (K81) (Type II hair keratin Hb1) (Type-II keratin Kb21)	KRT81_BOVIN	Q148H4	500	54,613	Bos taurus (Bovine)			0.00816639	0.0663678	0.0950701				0.0748336	-0.0818089			0.00475163	-0.0189569	0.0317471				-0.0273341	-0.069442
Keratin, type II cytoskeletal 5 (Cytokeratin-5) (CK-5) (Keratin-5) (K5) (Type-II keratin Kb5)	K2C5_BOVIN	Q5XQN5	601	62,937	Bos taurus (Bovine)	1.31421	0.02239	-0.0278079	-0.00640374	0.104505				0.0867663	-0.0699559	1.5483	0.0227		0.0311246	0.0837773	1.42947	5.0304e-05	-0.0199588	0.0301165	-0.0968503
Keratin, type II cytoskeletal 71	K2C71_BOVIN	Q148H5	525	57.408	Bos taurus (Bovine)			-0.0230484	0.0137457	0.129147				0.105767	-0.0953286	1.94601	0.00588		0.0140086	0.153259	1.66596	3.8013e-07	-0.0147062	0.021577	-0.149511
Keratin, type II cytoskeletal 73 (Cytokeratin-73) (CK-73) (Keratin-73) (K73) (Type II inner root sheath-specific keratin-K6irs3) (Type-II keratin Kb36)	K2C73_BOVIN	A7YWK3	540	58,836	Bos taurus (Bovine)				0.0464374	0.0952022				0.0835097	-0.0994911				-0.00185612	0.0691745				0.000202065	-0.0910935
Keratin, type II cytoskeletal 79 (Cytokeratin-79) (CK-79) (Keratin-79) (K79) (Type-II keratin Kb38)	K2C79_BOVIN	Q148H7	535	57,721	Bos taurus (Bovine)				0.0187792	0.151713				0.112177	-0.108852	1.53011	0.03196		0.0157532	0.100547				0.0194431	-0.12878
L-lactate dehydrogenase A chain (LDH-A) (EC 1.1.1.27) (LDH muscle subunit) (LDH-M)	LDHA_BOVIN	P19858	332	36,598	Bos taurus (Bovine)				0.136289	-0.107458				-0.221261	-0.0410093	0.691955	2.9928e-07	0.0141212	-0.153693	-0.0834478	0.747598	0.01025		-0.173202	0.092054
L-lactate dehydrogenase B chain (LDH-B) (EC 1.1.1.27)	LDHB_BOVIN	Q5E9B1	334	36,724	Bos taurus (Bovine)			-0.0102666	-0.151484	-0.0195989				0.024184	0.0948919	1.88293	0.00167	-0.00884651	0.154553	-0.0285203	1.60223	5.5041e-06	-0.0217104	0.140195	0.0347473
Malate dehydrogenase, cytoplasmic (EC 1.1.1.37) (Cytosolic malate dehydrogenase)	MDHC_BOVIN	Q3T145	334	36,438	Bos taurus (Bovine)			0.0149134	-0.0846749	-0.0546783			0.0325423	-0.0143656	0.121734	0.759925	0.00924	0.0183399	0.0102698	-0.124621			0.0189199	0.0545564	0.117714
Malate dehydrogenase, mitochondrial (EC 1.1.1.37)	MDHM_BOVIN	Q32LG3	338	35,668	Bos taurus (Bovine)			0.0197021	-0.113592	-0.0726453				0.029332	0.109658			0.0168213	0.0891681	-0.118587			0.0231622	0.102258	0.104255
MICOS complex subunit MIC19	MIC19_BOVIN	Q5E9D3	227	26.1	Bos taurus (Bovine)				-0.14424	-0.085123				0.0694606	0.132634				0.128103	-0.100075			0.0128819	0.143184	0.10417
Mimecan (Osteoglycin) [Cleaved into: Corneal keratan sulfate proteoglycan 25 core protein (KSPG25 protein); Osteoinductive factor (OIF)]	MIME_BOVIN	P19879	299	34,209	Bos taurus (Bovine)				0.0502847	0.109102	2.76645	0.00011	-0.045016	0.0634741	-0.147781	3.63747	1.3532e-06	-0.0215458	0.0547727	0.157858	1.99385	1.8553e-10	-0.0130549	0.000971942	-0.165594
Myoglobin	MYG_BOVIN	P02192	154	17,078	Bos taurus (Bovine)				-0.107397	0.02962				0.152606	-0.0307691			-0.00690028	0.120512	-0.0713114			-0.0216005	0.124084	-0.00170651
Myomesin-1 (190 kDa titin-associated protein) (Myomesin family member 1) (Fragments)	MYOM1_BOVIN	P80473	340	37,307	Bos taurus (Bovine)				-0.0473782	-0.0146995				-0.0470322	0.0284743				0.0149536	-0.109055			-0.00765824	0.00943734	0.0622804
Myosin light chain 1/3, skeletal muscle isoform (MLC1/MLC3) (MLC1F/MLC3F) (Myosin light chain alkali 1/2) (Myosin light chain A1/A2)	MYL1_BOVIN	A0JNJ5	192	20,932	Bos taurus (Bovine)			0.0220264	0.0720603	0.0336935				0.0710915	-0.0777613			0.00508959	-0.150728	0.0306868			0.0345604	-0.0627949	-0.0293902
Myosin light chain 3 (Myosin light chain 1, slow-twitch muscle B/ventricular isoform) (MLC1SB)	MYL3_BOVIN	P85100	199	21,939	Bos taurus (Bovine)			0.0211242	0.0398666	0.0437964				0.0511098	-0.0737836				-0.00546037	-0.00259621			0.0191233	-0.0009764	-0.0526421
Myosin light polypeptide 6 (17 kDa myosin light chain) (LC17) (Myosin light chain 3) (MLC-3) (Myosin light chain alkali 3) (Myosin light chain A3)	MYL6_BOVIN	P60661	151	16,930	Bos taurus (Bovine)			0.0360162	0.109513	-0.105223				-0.0930673	0.0530559	0.675672	5.9522e-11	0.0235067	-0.156293	-0.08859	0.721677	0.01967	0.0418758	-0.116539	0.11387
Myosin regulatory light chain 2, skeletal muscle isoform (Fast skeletal myosin light chain 2) (MLC2F)	MLRS_BOVIN	Q0P571	170	19,013	Bos taurus (Bovine)			-0.0145214	0.110489	0.000504093			0.0231746	-0.0732258	-0.0372108				-0.138682	0.025477			-0.00835879	-0.128849	0.000501603
Myosin regulatory light chain 2, ventricular/cardiac muscle isoform (MLC-2) (MLC-2v) (Myosin light chain 2, slow skeletal/ventricular muscle isoform) (MLC-2s/v)	MLRV_BOVIN	Q3SZE5	166	18,981	Bos taurus (Bovine)				-0.176303	-0.0492343				0.097847	0.136334				0.155215	-0.0941881			0.00455182	0.171881	0.0834449
Myosin-1 (Myosin heavy chain 1) (Myosin heavy chain 2x) (MyHC-2x) (Myosin heavy chain, skeletal muscle, adult 1)	MYH1_BOVIN	Q9BE40	1938	222,990	Bos taurus (Bovine)	0.486077	0.00203	0.0288388	0.156803	-0.0494336	0.701411	0.01613		-0.217768	-0.119431	0.34094	3.4061e-11	0.0271476	-0.137655	-0.139806	0.396138	0.04994	0.0302912	-0.215772	0.0621122
Myosin-2 (Myosin heavy chain 2) (Myosin heavy chain 2a) (MyHC-2a) (Myosin heavy chain, skeletal muscle, adult 2)	MYH2_BOVIN	Q9BE41	1940	223,319	Bos taurus (Bovine)	1.43474	0.00172	-0.0411228	-0.0299122	0.00350114				0.130189	0.109664	1.38429	0.00328	-0.0219267	-0.0145045	0.116588	1.40738	0.00014	-0.0419697	0.0675671	-0.0211792
Myosin-7 (Myosin heavy chain 7) (Myosin heavy chain slow isoform) (MyHC-slow) (Myosin heavy chain, cardiac muscle beta isoform) (MyHC-beta)	MYH7_BOVIN	Q9BE39	1935	223,229	Bos taurus (Bovine)				-0.169589	-0.0681074				0.0525701	0.180361				0.145043	-0.119819				0.152236	0.112008
Myozenin-1 (Calsarcin-2)	MYOZ1_BOVIN	Q8SQ24	297	31,674	Bos taurus (Bovine)				-0.00602038	-0.0833675			-0.0340131	-0.00970285	0.043878			-0.0154978	0.0265981	0.00541955			-0.012551	0.0258102	0.0308598
Myozenin-2 (Calsarcin-1)	MYOZ2_BOVIN	Q5E9V3	264	30,151	Bos taurus (Bovine)				-0.11291	0.0673155	1.32358	0.03498		0.111351	-0.0514865	1.5055	0.02967		0.141674	-0.059341			0.00578937	0.108325	-0.0306195
N-acetylglucosamine-6-sulfatase	GNS_BOVIN	Q1LZH9	560	62.776	Bos taurus (Bovine)				0.0197542	0.0154004				0.0502643	-0.0325049				-0.0293528	-0.00936072			0.0106578	-0.0160294	-0.0244486
Pancreatic trypsin inhibitor (Aprotinin) (Basic protease inhibitor) (BPI) (BPTI)	BPT1_BOVIN	P00974	100	10,903	Bos taurus (Bovine)			0.0230884	-0.0373465	0.068021	0.404285	2.1754e-06	0.0629393	-0.0261249	0.0172037	0.316577	5.6069e-09	0.0311988	-0.0825678	-0.139372	0.438472	0.04419	0.0290481	-0.0347389	0.0652552
PDZ and LIM domain protein 3	PDLI3_BOVIN	Q3SYZ8	316	34,353	Bos taurus (Bovine)			0.0199543	-0.0121445	-0.0955284			0.0307064	0.00714044	0.0857061	0.723249	7.1423e-05	0.0183578	-0.0688385	-0.117329			0.0176274	-0.00363477	0.11487
PDZ and LIM domain protein 7	PDLI7_BOVIN	Q3SX40	424	46,433	Bos taurus (Bovine)			0.0185053	0.100573	-0.0688037				-0.0335675	0.0627548	0.712312	0.00422	0.00801099	-0.110933	-0.0306907	0.748268	0.00902	0.0277925	-0.0994004	0.0683336
Peroxiredoxin-1 (EC 1.11.1.15)	PRDX1_BOVIN	Q5E947	199	22,210	Bos taurus (Bovine)			-0.0202088	-0.034995	-0.0529362				-0.0371464	0.05467			-0.0144094	0.0360709	-0.00514553			-0.0344307	0.040911	0.0333661
Peroxiredoxin-2 (EC 1.11.1.15)	PRDX2_BOVIN	Q9BGI3	199	21,946	Bos taurus (Bovine)				-0.00272369	-0.0414704				-0.0656796	0.0274758			0.00745363	-0.00483112	-0.0518324				0.00232256	0.0463621
Peroxiredoxin-6 (EC 1.11.1.15) (1-Cys peroxiredoxin) (1-Cys PRX) (Acidic calcium-independent phospholipase A2) (aiPLA2) (EC 3.1.1.4) (Antioxidant protein 2) (Ciliary body glutathione peroxidase) (Non-selenium glutathione peroxidase) (NSGPx) (PHGPx)	PRDX6_BOVIN	O77834	224	25,067	Bos taurus (Bovine)				-0.00808574	-0.0299433				-0.00289351	0.0124207				-0.0151772	0.0161851			-0.00842502	0.00865471	0.00511836
Phosphatidylethanolamine-binding protein 1 (PEBP-1) (Basic cytosolic 21 kDa protein) (HCNPpp) [Cleaved into: Hippocampal cholinergic neurostimulating peptide (HCNP)]	PEBP1_BOVIN	P13696	187	20,986	Bos taurus (Bovine)				-0.0181416	-0.0684582				-0.025525	0.0342851				-0.00547601	-0.0938024				0.000969123	0.0747215
Phosphoglucomutase-1 (PGM 1) (EC 5.4.2.2) (Glucose phosphomutase 1)	PGM1_BOVIN	Q08DP0	562	61,589	Bos taurus (Bovine)			0.0168878	0.1335	-0.13014			-0.0239774	-0.135127	0.00806951	0.712757	0.00295	0.0093376	-0.105701	-0.0351012	0.741	0.01109	0.0163634	-0.131773	0.0793955
Phosphoglycerate kinase 1 (EC 2.7.2.3)	PGK1_BOVIN	Q3T0P6	417	44,538	Bos taurus (Bovine)				0.131171	-0.163839				-0.198422	0.0173063	0.732923	2.1179e-06	0.013405	-0.14057	-0.12244				-0.161894	0.134448
Phosphoglycerate mutase 2 (EC 5.4.2.11) (EC 5.4.2.4) (BPG-dependent PGAM 2)	PGAM2_BOVIN	Q32KV0	253	28,685	Bos taurus (Bovine)	0.713982	0.00024	0.0322734	0.102954	-0.120668				-0.205481	-0.00418781	0.613158	1.6519e-09	0.0209715	-0.135574	-0.106619	0.656415	0.03601	0.0217944	-0.142155	0.119715
Polyadenylate-binding protein 1	PABP1_BOVIN	P61286	636	70.671	Bos taurus (Bovine)				-0.0092175	0.109486				0.0738412	-0.0814716	2.00858	0.00957	-0.0160291	0.0372781	0.039813				0.0217615	-0.0888959
Probable C->U-editing enzyme APOBEC-2 (EC 3.5.4.36) (mRNA(cytosine(6666)) deaminase 2)	ABEC2_BOVIN	Q3SYR3	224	25,962	Bos taurus (Bovine)				-0.123723	-0.123007				0.0104141	0.131171			-0.00349662	0.112063	-0.0492918				0.118442	0.107438
Profilin-1	PROF1_BOVIN	P02584	140	15.057	Bos taurus (Bovine)				0.0202726	0.013834				-0.031349	-0.0679636			-0.00476804	0.0130327	-0.0101024			0.00850195	-0.0174344	-0.00969088
Prolargin (Proline-arginine-rich end leucine-rich repeat protein)	PRELP_BOVIN	Q9GKN8	381	43,683	Bos taurus (Bovine)				0.064995	0.0386884			-0.0239077	-0.0085048	-0.0596762			-0.0116064	0.00781698	0.0272365			-0.00657814	-0.0223283	-0.0649296
Protein S100-A1 (S-100 protein alpha chain) (S-100 protein subunit alpha) (S100 calcium-binding protein A1)	S10A1_BOVIN	P02639	94	10,518	Bos taurus (Bovine)				-0.0709382	-0.00134678				-0.00756802	-0.0525548				0.094458	-0.0579393				0.0654788	0.014276
Protein/nucleic acid deglycase DJ-1 (EC 3.1.2.-) (EC 3.5.1.-) (EC 3.5.1.124) (Maillard deglycase) (Parkinson disease protein 7 homolog) (Parkinsonism-associated deglycase) (Protein DJ-1) (DJ-1)	PARK7_BOVIN	Q5E946	189	20,035	Bos taurus (Bovine)				-0.0335746	0.0347689			0.0323754	-0.0405776	0.0307536				-0.0138716	-0.0323582			-0.0136301	-0.00779477	0.0135559
Protein-tyrosine sulfotransferase 2 OS=Bos taurus GN=TPST2 PE=2 SV=1	TPST2_BOVIN								0.0175236	0.00364932				0.0284119	-0.0350893				-0.0479266	0.00467413				-0.0120066	-0.0173569
Sarcoplasmic/endoplasmic reticulum calcium ATPase 1 (SERCA1) (SR Ca(2+)-ATPase 1) (EC 3.6.3.8) (Calcium pump 1) (Calcium-transporting ATPase sarcoplasmic reticulum type, fast twitch skeletal muscle isoform) (Endoplasmic reticulum class 1/2 Ca(2+) ATPase)	AT2A1_BOVIN	Q0VCY0	993	109,290	Bos taurus (Bovine)				0.120232	-0.183347			0.02287	-0.166024	0.0351744	0.737391	7.3052e-08	0.0191728	-0.13455	-0.121173				-0.146384	0.146686
Serine/threonine-protein kinase PLK1	PLK1_BOVIN	Q2TA25	602	68	Bos taurus (Bovine)				0.00718132	-0.00605787				-0.0162936	-0.0125907			0.00332327	-0.0391684	-0.00330465			0.00528016	-0.0148379	0.0309061
Serotransferrin (Transferrin) (Beta-1 metal-binding globulin) (Siderophilin)	TRFE_BOVIN	Q29443	704	77,753	Bos taurus (Bovine)			-0.0151142	-0.0073003	0.104571				0.0762436	-0.0648179	1.40939	0.03872	-0.0149359	0.00518544	0.0710358			-0.026948	0.0243033	-0.09643
Serpin A3-1 (Endopin-1A) (Muscle endopin-1A) (mEndopin-1A)	SPA31_BOVIN	Q9TTE1	411	46,237	Bos taurus (Bovine)				-0.00913272	0.0605025				0.00892255	-0.0341791	1.70203	0.00236	-0.0164856	0.0294385	0.100382	1.55195	1.0354e-05	-0.0150381	0.0250071	-0.0819591
Serum albumin (BSA) (allergen Bos d 6)	ALBU_BOVIN	P02769	607	69,293	Bos taurus (Bovine)	1.44145	9.5404e-06	-0.0475768	-0.00115724	0.123591	1.35609	2.6135e-05	-0.039822	0.0700992	-0.0873609	1.95473	1.6699e-12	-0.0310011	0.102657	0.215923	1.67619	2.7492e-12	-0.0456169	0.06284	-0.178804
Superoxide dismutase [Cu-Zn] (EC 1.15.1.1)	SODC_BOVIN	P00442	152	15,683	Bos taurus (Bovine)				0.0211974	0.0288763				0.0332613	-0.0336645			-0.00120096	-0.033165	-0.0384586			-0.00895116	-0.0238249	-0.0130308
Thioredoxin-dependent peroxide reductase, mitochondrial (EC 1.11.1.15) (Antioxidant protein 1) (AOP-1) (Peroxiredoxin-3) (Protein SP-22)	PRDX3_BOVIN	P35705	257	28,195	Bos taurus (Bovine)				-0.089659	-0.0302448				0.00828536	0.122633				0.07339	-0.0882412			0.0100842	0.0814377	0.0527581
Triosephosphate isomerase (TIM) (EC 5.3.1.1) (Triose-phosphate isomerase)	TPIS_BOVIN	Q5E956	249	26,690	Bos taurus (Bovine)				0.119654	-0.0784276			0.022877	-0.236948	-0.0205932	0.730649	1.3533e-07	0.0157668	-0.152399	-0.0706787			0.00748307	-0.154191	0.0811489
tRNA (guanine(10)-N2)-methyltransferase homolog	TRM11_BOVIN	Q05B63	460	53.039	Bos taurus (Bovine)				-0.00843968	0.0550494	0.255003	0.00087	0.0457183	0.0227143	-0.0454644			0.00833981	-0.0347469	0.00166953			-0.0126547	-0.0131178	-0.0237517
Tropomyosin alpha-1 chain (Alpha-tropomyosin) (Tropomyosin-1)	TPM1_BOVIN	Q5KR49	284	32,695	Bos taurus (Bovine)			0.0296315	0.130981	-0.0466076				-0.0713018	-0.0453674	0.761268	5.9684e-08	0.018182	-0.163798	-0.0406394			0.0399701	-0.142957	0.0493523
Tropomyosin alpha-3 chain (Gamma-tropomyosin) (Tropomyosin-3)	TPM3_BOVIN	Q5KR47	284	32,819	Bos taurus (Bovine)			0.0277704	-0.0970045	-0.0500284			-0.0337307	0.0489645	0.0998921			0.00599892	0.0867619	-0.0397826			0.0368492	0.0972431	0.0595757
Tropomyosin beta chain (Beta-tropomyosin) (Tropomyosin-2)	TPM2_BOVIN	Q5KR48	284	32,837	Bos taurus (Bovine)			0.0604297	-0.0137082	-0.0528958				0.0590309	-0.0113255			0.025015	-0.0355187	-0.117724			0.0593436	0.0080163	0.0855945
Troponin C, slow skeletal and cardiac muscles (TN-C)	TNNC1_BOVIN	P63315	161	18,417	Bos taurus (Bovine)			0.0192389	-0.14596	-0.0292053				0.101739	0.10264				0.139705	-0.100873			0.0213788	0.134916	0.0741603
Troponin T, fast skeletal muscle (TnTf)	TNNT3_BOVIN	Q8MKI3	271	32,126	Bos taurus (Bovine)				0.110999	-0.115153				-0.0701955	0.0118738				-0.114311	-0.0111773			0.0136563	-0.0891311	0.0658206
Troponin T, slow skeletal muscle (TnTs) (Slow skeletal muscle troponin T) (sTnT)	TNNT1_BOVIN	Q8MKH6	263	31,284	Bos taurus (Bovine)			0.0255601	-0.143347	-0.0908017	1.42642	0.00951		0.0632012	0.107425			0.00818534	0.113196	-0.0805807			0.0167912	0.144405	0.0967083
Tubulin alpha-1B chain (Alpha-tubulin ubiquitous) (Tubulin K-alpha-1) (Tubulin alpha-ubiquitous chain) [Cleaved into: Detyrosinated tubulin alpha-1B chain]	TBA1B_BOVIN	P81947	451	50,152	Bos taurus (Bovine)				-0.0517347	0.0659621				0.0326988	-0.0173738				0.0142521	0.0596185				0.0227192	-0.0485398
Tubulin alpha-4A chain (Alpha-tubulin 1) (Tubulin alpha-1 chain)	TBA4A_BOVIN	P81948	448	49,924	Bos taurus (Bovine)			0.0211684	-0.073632	-0.0447341			-0.0212719	0.0177872	0.055357				0.0799483	-0.069979			0.0261526	0.0829707	0.0584668
Tubulin beta-5 chain	TBB5_BOVIN	Q2KJD0	444	49,671	Bos taurus (Bovine)				0.017263	0.0431982				-0.0805665	-0.0390597			0.00489142	-0.036312	-0.0072618			0.00452108	-0.0391739	0.00919171
Ubiquitin carboxyl-terminal hydrolase 33	UBP33_BOVIN	A6QNM7	912	103.323	Bos taurus (Bovine)			0.0186834	-0.0883212	-0.0552393	2.01594	0.00087	-0.0343028	0.10495	0.0863758	1.65942	0.02155	-0.0103632	0.0612477	-0.00221024			0.0113455	0.105466	0.0175492
Ubiquitin-40S ribosomal protein S27a (Ubiquitin carboxyl extension protein 80) [Cleaved into: Ubiquitin; 40S ribosomal protein S27a]	RS27A_BOVIN	P62992	156	17,965	Bos taurus (Bovine)				-0.0372929	0.0270505				0.0140523	-0.0105856			-0.00430829	0.0173709	-0.0283421			-0.00914899	0.0299036	0.0203897
Unconventional myosin-X	MYO10_BOVIN	P79114	2.052	235.839	Bos taurus (Bovine)				-0.120804	-0.0617451				0.0841051	0.134815				0.0805101	-0.0638159			-0.00582269	0.120976	0.0803211
Vimentin	VIME_BOVIN	P48616	466	53,728	Bos taurus (Bovine)				-0.0440594	0.150234	1.51836	0.00383		0.105927	-0.0516919	1.83982	0.00013	-0.0133602	0.0754118	0.115732	1.48146	3.7606e-05		0.0669205	-0.127927
Voltage-dependent anion-selective channel protein 1 (VDAC-1) (Brain-derived voltage-dependent anion channel 1) (BR1-VDAC) (Plasmalemmal porin)	VDAC1_BOVIN	P45879	283	30,741	Bos taurus (Bovine)	1.61946	0.01171	-0.0293045	-0.0244014	0.076386				0.0164591	-0.00838659				0.0389372	0.0933968	1.50409	1.4744e-05	-0.0348826	0.0234392	-0.0838822

## Sheet: Early t0 vs t12
Protein names	Index	Entry name	Uniprot Accession	Fold Change t0/t12	p-value	Log (Fold Change)
Hemoglobin subunit alpha OS=Bos taurus GN=HBA PE=1 SV=2	43	HBA_BOVIN	P01966	2.02576	1.2216e-05	0.306587
Hemoglobin subunit beta OS=Bos taurus GN=HBB PE=1 SV=1	32	HBB_BOVIN	P02070	1.78598	6.507e-05	0.251877
Carbonic anhydrase 3 OS=Bos taurus GN=CA3 PE=2 SV=3	24	CAH3_BOVIN	Q3SZX4	1.70446	0.00029	0.231587
Voltage-dependent anion-selective channel protein 1 OS=Bos taurus GN=VDAC1 PE=1 SV=3	70	VDAC1_BOVIN	P45879	1.61946	0.01171	0.209369
Heat shock protein beta-6 OS=Bos taurus GN=HSPB6 PE=2 SV=1	57	HSPB6_BOVIN	Q148F8	1.50141	0.00103	0.1765
Serum albumin OS=Bos taurus GN=ALB PE=1 SV=4	9	ALBU_BOVIN	P02769	1.44145	9.5404e-06	0.158799
Myosin-2 OS=Bos taurus GN=MYH2 PE=2 SV=1	1	MYH2_BOVIN	Q9BE41	1.43474	0.00172	0.156773
Histone H2A type 2-C OS=Bos taurus GN=HIST2H2AC PE=2 SV=1	93	H2A2C_BOVIN	A1A4R1	1.36562	0.00144	0.135331
Keratin, type II cytoskeletal 5 OS=Bos taurus GN=KRT5 PE=1 SV=1	64	K2C5_BOVIN	Q5XQN5	1.31421	0.02239	0.118664
Glutathione S-transferase Mu 1 OS=Bos taurus GN=GSTM1 PE=1 SV=3	80	GSTM1_BOVIN	Q9N0V4	1.30114	0.03572	0.114324
Phosphoglycerate mutase 2 OS=Bos taurus GN=PGAM2 PE=2 SV=1	35	PGAM2_BOVIN	Q32KV0	0.713982	0.00024	-0.146313
Fructose-1,6-bisphosphatase isozyme 2 OS=Bos taurus GN=FBP2 PE=2 SV=1	125	F16P2_BOVIN	Q2KJJ9	0.661417	0.04306	-0.179525
DNA excision repair protein ERCC-6-like OS=Bos taurus GN=ERCC6L PE=2 SV=1	115	ERC6L_BOVIN	A6QQR4	0.661065	0.01482	-0.179756
Calmodulin OS=Bos taurus GN=CALM PE=1 SV=2	87	CALM_BOVIN	P62157	0.652595	0.03206	-0.185356
Myosin-1 OS=Bos taurus GN=MYH1 PE=2 SV=2	7	MYH1_BOVIN	Q9BE40	0.486077	0.00203	-0.313295
Keratin, type I cuticular Ha5 OS=Bos taurus GN=KRT35 PE=2 SV=2	96	KRT35_BOVIN	Q0P5J7	0.478025	0.00017	-0.32055
Inosine-5'-monophosphate dehydrogenase 2 OS=Bos taurus GN=IMPDH2 PE=2 SV=1	123	IMDH2_BOVIN	Q3SWY3	0.378277	0.0272	-0.42219

## Sheet: Late t12 vs t26
Protein names	Index	Entry name	Uniprot Accession	Fold Change t12/t26	p-value	Log (Fold Change)
Mimecan OS=Bos taurus GN=OGN PE=1 SV=2	104	MIME_BOVIN	P19879	2.76645	0.00011	0.441924
Collagen alpha-1(I) chain OS=Bos taurus GN=COL1A1 PE=1 SV=3	3	CO1A1_BOVIN	P02453	2.53823	0.00391	0.404531
Collagen alpha-2(I) chain OS=Bos taurus GN=COL1A2 PE=1 SV=2	6	CO1A2_BOVIN	P02465	2.43908	0.00439	0.387226
Ubiquitin carboxyl-terminal hydrolase 33 OS=Bos taurus GN=USP33 PE=2 SV=1	119	UBP33_BOVIN	A6QNM7	2.01594	0.00087	0.304477
Decorin OS=Bos taurus GN=DCN PE=1 SV=2	66	PGS2_BOVIN	P21793	2.01177	0.0003	0.303579
Fatty acid-binding protein, heart OS=Bos taurus GN=FABP3 PE=1 SV=2	62	FABPH_BOVIN	P10790	1.63658	6.0527e-05	0.213938
Glutathione S-transferase P OS=Bos taurus GN=GSTP1 PE=1 SV=2	107	GSTP1_BOVIN	P28801	1.5973	0.00583	0.203386
Hemoglobin subunit beta OS=Bos taurus GN=HBB PE=1 SV=1	32	HBB_BOVIN	P02070	1.52806	0.00046	0.18414
ATP synthase subunit gamma, mitochondrial OS=Bos taurus GN=ATP5C1 PE=1 SV=3	111	ATPG_BOVIN	P05631	1.51933	0.0238	0.181651
Vimentin OS=Bos taurus GN=VIM PE=1 SV=3	58	VIME_BOVIN	P48616	1.51836	0.00383	0.181374
Collagen alpha-1(III) chain OS=Bos taurus GN=COL3A1 PE=1 SV=1	19	CO3A1_BOVIN	P04258	1.514	0.00626	0.180127
DNA excision repair protein ERCC-6-like OS=Bos taurus GN=ERCC6L PE=2 SV=1	115	ERC6L_BOVIN	A6QQR4	1.49206	0.02248	0.173786
Hemoglobin subunit alpha OS=Bos taurus GN=HBA PE=1 SV=2	43	HBA_BOVIN	P01966	1.45767	0.00325	0.163658
Troponin T, slow skeletal muscle OS=Bos taurus GN=TNNT1 PE=2 SV=3	61	TNNT1_BOVIN	Q8MKH6	1.42642	0.00951	0.154246
Serum albumin OS=Bos taurus GN=ALB PE=1 SV=4	9	ALBU_BOVIN	P02769	1.35609	2.6135e-05	0.132287
Myozenin-2 OS=Bos taurus GN=MYOZ2 PE=2 SV=1	48	MYOZ2_BOVIN	Q5E9V3	1.32358	0.03498	0.121751
ATP-dependent 6-phosphofructokinase, muscle type OS=Bos taurus GN=PFKM PE=2 SV=1	46	PFKAM_BOVIN	Q0IIG5	0.71052	0.00018	-0.148424
Myosin-1 OS=Bos taurus GN=MYH1 PE=2 SV=2	7	MYH1_BOVIN	Q9BE40	0.701411	0.01613	-0.154028
Pancreatic trypsin inhibitor OS=Bos taurus PE=1 SV=2	116	BPT1_BOVIN	P00974	0.404285	2.1754e-06	-0.393312
tRNA (guanine(10)-N2)-methyltransferase homolog OS=Bos taurus GN=TRMT11 PE=2 SV=1	128	TRM11_BOVIN	Q05B63	0.255003	0.00087	-0.593454

## Sheet: Long t0 vs t26
Protein names	Index	Entry name	Uniprot Accession	Fold Change t0/t26	p-value	Log (Fold Change)
Mimecan OS=Bos taurus GN=OGN PE=1 SV=2	104	MIME_BOVIN	P19879	3.63747	1.3532e-06	0.560799
Collagen alpha-1(I) chain OS=Bos taurus GN=COL1A1 PE=1 SV=3	3	CO1A1_BOVIN	P02453	3.08132	0.00328	0.488737
Collagen alpha-2(I) chain OS=Bos taurus GN=COL1A2 PE=1 SV=2	6	CO1A2_BOVIN	P02465	3.06165	0.00502	0.485956
Hemoglobin subunit alpha OS=Bos taurus GN=HBA PE=1 SV=2	43	HBA_BOVIN	P01966	2.95288	1.259e-09	0.470246
Hemoglobin subunit beta OS=Bos taurus GN=HBB PE=1 SV=1	32	HBB_BOVIN	P02070	2.72908	2.931e-09	0.436016
Fibromodulin OS=Bos taurus GN=FMOD PE=1 SV=2	88	FMOD_BOVIN	P13605	2.53518	0.00286	0.404009
Polyadenylate-binding protein 1 OS=Bos taurus GN=PABPC1 PE=2 SV=1	124	PABP1_BOVIN	P61286	2.00858	0.00957	0.302888
Fatty acid-binding protein, heart OS=Bos taurus GN=FABP3 PE=1 SV=2	62	FABPH_BOVIN	P10790	1.97129	0.00231	0.294751
Decorin OS=Bos taurus GN=DCN PE=1 SV=2	66	PGS2_BOVIN	P21793	1.96442	0.00012	0.293235
Serum albumin OS=Bos taurus GN=ALB PE=1 SV=4	9	ALBU_BOVIN	P02769	1.95473	1.6699e-12	0.291086
Keratin, type II cytoskeletal 71 OS=Bos taurus GN=KRT71 PE=2 SV=1	121	K2C71_BOVIN	Q148H5	1.94601	0.00588	0.289146
L-lactate dehydrogenase B chain OS=Bos taurus GN=LDHB PE=2 SV=4	56	LDHB_BOVIN	Q5E9B1	1.88293	0.00167	0.274835
Vimentin OS=Bos taurus GN=VIM PE=1 SV=3	58	VIME_BOVIN	P48616	1.83982	0.00013	0.264776
Heat shock protein beta-6 OS=Bos taurus GN=HSPB6 PE=2 SV=1	57	HSPB6_BOVIN	Q148F8	1.75875	5.4204e-06	0.245203
Glutathione S-transferase P OS=Bos taurus GN=GSTP1 PE=1 SV=2	107	GSTP1_BOVIN	P28801	1.75756	0.00107	0.24491
ATP synthase subunit gamma, mitochondrial OS=Bos taurus GN=ATP5C1 PE=1 SV=3	111	ATPG_BOVIN	P05631	1.73224	0.0444	0.238608
Serpin A3-1 OS=Bos taurus GN=SERPINA3-1 PE=1 SV=3	101	SPA31_BOVIN	Q9TTE1	1.70203	0.00236	0.230966
Ubiquitin carboxyl-terminal hydrolase 33 OS=Bos taurus GN=USP33 PE=2 SV=1	119	UBP33_BOVIN	A6QNM7	1.65942	0.02155	0.219955
Collagen alpha-1(III) chain OS=Bos taurus GN=COL3A1 PE=1 SV=1	19	CO3A1_BOVIN	P04258	1.60412	0.00559	0.205237
Carbonic anhydrase 3 OS=Bos taurus GN=CA3 PE=2 SV=3	24	CAH3_BOVIN	Q3SZX4	1.56308	0.00035	0.193981
Keratin, type II cytoskeletal 5 OS=Bos taurus GN=KRT5 PE=1 SV=1	64	K2C5_BOVIN	Q5XQN5	1.5483	0.0227	0.189854
Keratin, type II cytoskeletal 79 OS=Bos taurus GN=KRT79 PE=2 SV=1	94	K2C79_BOVIN	Q148H7	1.53011	0.03196	0.184723
Myozenin-2 OS=Bos taurus GN=MYOZ2 PE=2 SV=1	48	MYOZ2_BOVIN	Q5E9V3	1.5055	0.02967	0.177681
Annexin A2 OS=Bos taurus GN=ANXA2 PE=1 SV=2	63	ANXA2_BOVIN	P04272	1.49381	0.0011	0.174296
Histone H2A type 2-C OS=Bos taurus GN=HIST2H2AC PE=2 SV=1	93	H2A2C_BOVIN	A1A4R1	1.44885	8.4196e-05	0.161024
Serotransferrin OS=Bos taurus GN=TF PE=2 SV=1	78	TRFE_BOVIN	Q29443	1.40939	0.03872	0.14903
Myosin-2 OS=Bos taurus GN=MYH2 PE=2 SV=1	1	MYH2_BOVIN	Q9BE41	1.38429	0.00328	0.141227
Histone H4 OS=Bos taurus PE=1 SV=2	75	H4_BOVIN	P62803	1.37757	0.00936	0.139113
Tropomyosin alpha-1 chain OS=Bos taurus GN=TPM1 PE=2 SV=1	14	TPM1_BOVIN	Q5KR49	0.761268	5.9684e-08	-0.118462
Malate dehydrogenase, cytoplasmic OS=Bos taurus GN=MDH1 PE=2 SV=3	68	MDHC_BOVIN	Q3T145	0.759925	0.00924	-0.119229
Beta-enolase OS=Bos taurus GN=ENO3 PE=2 SV=1	11	ENOB_BOVIN	Q3ZC09	0.753738	2.6711e-06	-0.12278
Sarcoplasmic/endoplasmic reticulum calcium ATPase 1 OS=Bos taurus GN=ATP2A1 PE=1 SV=1	15	AT2A1_BOVIN	Q0VCY0	0.737391	7.3052e-08	-0.132302
Phosphoglycerate kinase 1 OS=Bos taurus GN=PGK1 PE=2 SV=3	20	PGK1_BOVIN	Q3T0P6	0.732923	2.1179e-06	-0.134942
Triosephosphate isomerase OS=Bos taurus GN=TPI1 PE=2 SV=3	26	TPIS_BOVIN	Q5E956	0.730649	1.3533e-07	-0.136291
PDZ and LIM domain protein 3 OS=Bos taurus GN=PDLIM3 PE=2 SV=1	67	PDLI3_BOVIN	Q3SYZ8	0.723249	7.1423e-05	-0.140712
Glucose-6-phosphate isomerase OS=Bos taurus GN=GPI PE=2 SV=4	30	G6PI_BOVIN	Q3ZBD7	0.723154	3.8526e-05	-0.140769
Phosphoglucomutase-1 OS=Bos taurus GN=PGM1 PE=2 SV=1	16	PGM1_BOVIN	Q08DP0	0.712757	0.00295	-0.147058
Isoform 2 of PDZ and LIM domain protein 7 OS=Bos taurus GN=PDLIM7	84	PDLI7_BOVIN	Q3SX40-2	0.712312	0.00422	-0.14733
Glycogen phosphorylase, muscle form OS=Bos taurus GN=PYGM PE=1 SV=3	5	PYGM_BOVIN	P79334	0.709082	2.1775e-06	-0.149304
L-lactate dehydrogenase A chain OS=Bos taurus GN=LDHA PE=2 SV=2	18	LDHA_BOVIN	P19858	0.691955	2.9928e-07	-0.159922
Isoform Smooth muscle of Myosin light polypeptide 6 OS=Bos taurus GN=MYL6	118	MYL6_BOVIN	P60661-2	0.675672	5.9522e-11	-0.170264
Alpha-actinin-3 OS=Bos taurus GN=ACTN3 PE=2 SV=1	10	ACTN3_BOVIN	Q0III9	0.664424	6.9482e-08	-0.177555
Phosphoglycerate mutase 2 OS=Bos taurus GN=PGAM2 PE=2 SV=1	35	PGAM2_BOVIN	Q32KV0	0.613158	1.6519e-09	-0.212428
ATP-dependent 6-phosphofructokinase, muscle type OS=Bos taurus GN=PFKM PE=2 SV=1	46	PFKAM_BOVIN	Q0IIG5	0.594998	5.0531e-09	-0.225484
Keratin, type I cuticular Ha5 OS=Bos taurus GN=KRT35 PE=2 SV=2	96	KRT35_BOVIN	Q0P5J7	0.448988	1.4932e-07	-0.347765
Myosin-1 OS=Bos taurus GN=MYH1 PE=2 SV=2	7	MYH1_BOVIN	Q9BE40	0.34094	3.4061e-11	-0.467322
Pancreatic trypsin inhibitor OS=Bos taurus PE=1 SV=2	116	BPT1_BOVIN	P00974	0.316577	5.6069e-09	-0.499521

## Sheet: General t0 vs t12&t26
Protein names	Entry name	Uniprot Accession	Fold Change t0/t12&t26	p-value	Log (Fold Change)
Hemoglobin subunit alpha OS=Bos taurus GN=HBA PE=1 SV=2	HBA_BOVIN	P01966	2.4332	2.7492e-12	0.386178
Hemoglobin subunit beta OS=Bos taurus GN=HBB PE=1 SV=1	HBB_BOVIN	P02070	2.18952	1.3632e-11	0.34035
Mimecan OS=Bos taurus GN=OGN PE=1 SV=2	MIME_BOVIN	P19879	1.99385	1.8553e-10	0.299692
Collagen alpha-2(I) chain OS=Bos taurus GN=COL1A2 PE=1 SV=2	CO1A2_BOVIN	P02465	1.8316	3.943e-10	0.262831
Fibromodulin OS=Bos taurus GN=FMOD PE=1 SV=2	FMOD_BOVIN	P13605	1.80295	2.2203e-08	0.255983
Collagen alpha-1(I) chain OS=Bos taurus GN=COL1A1 PE=1 SV=3	CO1A1_BOVIN	P02453	1.79372	2.2483e-08	0.253754
Serum albumin OS=Bos taurus GN=ALB PE=1 SV=4	ALBU_BOVIN	P02769	1.67619	8.1947e-08	0.224323
Keratin, type II cytoskeletal 71 OS=Bos taurus GN=KRT71 PE=2 SV=1	K2C71_BOVIN	Q148H5	1.66596	3.8013e-07	0.221665
Heat shock protein beta-6 OS=Bos taurus GN=HSPB6 PE=2 SV=1	HSPB6_BOVIN	Q148F8	1.62849	5.9261e-07	0.211785
Carbonic anhydrase 3 OS=Bos taurus GN=CA3 PE=2 SV=3	CAH3_BOVIN	Q3SZX4	1.62602	9.1388e-07	0.211126
L-lactate dehydrogenase B chain OS=Bos taurus GN=LDHB PE=2 SV=4	LDHB_BOVIN	Q5E9B1	1.60223	5.5041e-06	0.204725
Serpin A3-1 OS=Bos taurus GN=SERPINA3-1 PE=1 SV=3	SPA31_BOVIN	Q9TTE1	1.55195	1.0354e-05	0.190878
Fatty acid-binding protein, heart OS=Bos taurus GN=FABP3 PE=1 SV=2	FABPH_BOVIN	P10790	1.5198	1.1267e-05	0.181787
Voltage-dependent anion-selective channel protein 1 OS=Bos taurus GN=VDAC1 PE=1 SV=3	VDAC1_BOVIN	P45879	1.50409	1.4744e-05	0.177274
Vimentin OS=Bos taurus GN=VIM PE=1 SV=3	VIME_BOVIN	P48616	1.48146	3.7606e-05	0.17069
Keratin, type II cytoskeletal 5 OS=Bos taurus GN=KRT5 PE=1 SV=1	K2C5_BOVIN	Q5XQN5	1.42947	5.0304e-05	0.155176
Histone H2A type 2-C OS=Bos taurus GN=HIST2H2AC PE=2 SV=1	H2A2C_BOVIN	A1A4R1	1.40878	0.00012	0.148844
Myosin-2 OS=Bos taurus GN=MYH2 PE=2 SV=1	MYH2_BOVIN	Q9BE41	1.40738	0.00014	0.148413
Glutathione S-transferase P OS=Bos taurus GN=GSTP1 PE=1 SV=2	GSTP1_BOVIN	P28801	1.37445	0.00016	0.138129
Annexin A2 OS=Bos taurus GN=ANXA2 PE=1 SV=2	ANXA2_BOVIN	P04272	1.35411	0.00023	0.131653
Histone H4 OS=Bos taurus PE=1 SV=2	H4_BOVIN	P62803	1.33431	0.00025	0.125256
Isoform 2 of PDZ and LIM domain protein 7 OS=Bos taurus GN=PDLIM7	PDLI7_BOVIN	Q3SX40-2	0.748268	0.00902	-0.125943
L-lactate dehydrogenase A chain OS=Bos taurus GN=LDHA PE=2 SV=2	LDHA_BOVIN	P19858	0.747598	0.01025	-0.126332
Phosphoglucomutase-1 OS=Bos taurus GN=PGM1 PE=2 SV=1	PGM1_BOVIN	Q08DP0	0.74133	0.01109	-0.129988
Alpha-actinin-3 OS=Bos taurus GN=ACTN3 PE=2 SV=1	ACTN3_BOVIN	Q0III9	0.736241	0.0173	-0.13298
Isoform Smooth muscle of Myosin light polypeptide 6 OS=Bos taurus GN=MYL6	MYL6_BOVIN	P60661-2	0.721677	0.01967	-0.141657
Fructose-1,6-bisphosphatase isozyme 2 OS=Bos taurus GN=FBP2 PE=2 SV=1	F16P2_BOVIN	Q2KJJ9	0.706033	0.02695	-0.151175
ATP-dependent 6-phosphofructokinase, muscle type OS=Bos taurus GN=PFKM PE=2 SV=1	PFKAM_BOVIN	Q0IIG5	0.687932	0.02845	-0.162455
Phosphoglycerate mutase 2 OS=Bos taurus GN=PGAM2 PE=2 SV=1	PGAM2_BOVIN	Q32KV0	0.656415	0.03601	-0.182821
Keratin, type I cuticular Ha5 OS=Bos taurus GN=KRT35 PE=2 SV=2	KRT35_BOVIN	Q0P5J7	0.462087	0.04344	-0.335277
Pancreatic trypsin inhibitor OS=Bos taurus PE=1 SV=2	BPT1_BOVIN	P00974	0.438472	0.04419	-0.358058
Myosin-1 OS=Bos taurus GN=MYH1 PE=2 SV=2	MYH1_BOVIN	Q9BE40	0.396138	0.04994	-0.402153

## Sheet: Male vs Female
Protein names	Index	Entry name	Uniprot Accession	Fold Change M/F	p-value	Log (Fold Change)
Polyadenylate-binding protein 1 OS=Bos taurus GN=PABPC1 PE=2 SV=1	124	PABP1_BOVIN	P61286	2.23755	0.00321	0.349772
Myozenin-2 OS=Bos taurus GN=MYOZ2 PE=2 SV=1	48	MYOZ2_BOVIN	Q5E9V3	1.65696	0.00031	0.219313
Protein S100-A1 OS=Bos taurus GN=S100A1 PE=1 SV=2	130	S10A1_BOVIN	P02639	1.41654	0.02863	0.15123
Serotransferrin OS=Bos taurus GN=TF PE=2 SV=1	78	TRFE_BOVIN	Q29443	1.36149	0.0371	0.134013
Heat shock protein HSP 90-alpha OS=Bos taurus GN=HSP90AA1 PE=1 SV=3	131	HS90A_BOVIN	Q76LV2	1.35924	0.0396	0.133296
Phosphoglucomutase-1 OS=Bos taurus GN=PGM1 PE=2 SV=1	16	PGM1_BOVIN	Q08DP0	0.736919	0.00124	-0.13258
DNA excision repair protein ERCC-6-like OS=Bos taurus GN=ERCC6L PE=2 SV=1	115	ERC6L_BOVIN	A6QQR4	0.678997	0.00702	-0.168132
Cytochrome b-c1 complex subunit 1, mitochondrial OS=Bos taurus GN=UQCRC1 PE=1 SV=2	132	QCR1_BOVIN	P31800	0.623806	0.00255	-0.20495
Fructose-1,6-bisphosphatase isozyme 2 OS=Bos taurus GN=FBP2 PE=2 SV=1	125	F16P2_BOVIN	Q2KJJ9	0.597523	0.00135	-0.223645

## Sheet: correlation matrix
	odour	taste	sweet	salty	bitter	acid	flavor	juiciness	tenderness	chewiness	acceptability	WBS
1433E_BOVIN	0.0704812	0.0248691	-0.029968	-0.191677	0.343831	0.265129	-0.623632	-0.234282	-0.0842138	0.427704	-0.205241	-0.122787
AATC_BOVIN	0.196433	0.285438	0.096361	-0.346189	-0.0799437	0.260113	-0.434816	0.0792542	0.217497	-0.315201	0.182376	-0.211749
AATM_BOVIN	0.0203138	0.151836	0.0605646	-0.431457	0.071744	0.203845	-0.231576	-0.0898014	0.00120551	-0.312333	0.0145771	-0.160393
ABEC2_BOVIN	0.295276	-0.244266	-0.320628	-0.18412	0.18619	-0.129651	-0.307576	-0.162184	-0.173962	0.059179	0.109558	0.0098933
ACBP_BOVIN	0.012915	-0.210511	-0.279361	0.392831	-0.172726	-0.285624	0.526282	-0.126673	-0.27604	-0.0778714	0.123401	0.409823
ACON_BOVIN	0.0149289	0.129355	-0.252638	0.612408	0.293808	0.0277161	0.242111	-0.216237	-0.147755	0.154291	0.391536	0.087067
ACTB_BOVIN	0.348627	0.363117	0.0311796	-0.725215	-0.348023	0.0718748	-0.617439	0.206992	0.262841	-0.195104	0.124344	-0.0137416
ACTN2_BOVIN	0.0855248	-0.269098	-0.0327355	-0.30533	0.163969	0.0348547	-0.235553	0.137652	0.155448	-0.177894	0.0813985	-0.280551
ACTN3_BOVIN	0.224543	-0.0481831	0.604394	-0.0577061	-0.296992	0.249574	-0.195296	0.594859	0.641093	-0.199302	-0.15122	-0.563919
ACTS_BOVIN	0.00130977	-0.358517	0.274363	0.101524	0.245729	0.0946213	0.0740476	0.345189	0.312359	-0.165027	0.0107074	-0.642737
ADT1_BOVIN	0.187668	-0.134753	-0.0919297	-0.399145	0.0973421	0.0234489	-0.194523	-0.104744	-0.0133865	-0.18985	0.10503	0.0293254
ALBU_BOVIN	0.050118	0.401327	-0.490357	-0.421631	-0.555224	-0.226183	-0.0951647	-0.222091	-0.257382	-0.282464	0.366813	0.593661
ALDOB_BOVIN	0.340543	0.419653	0.394533	-0.0835639	-0.127731	0.420664	-0.454731	0.305804	0.435013	-0.112119	-0.0550375	-0.312481
ANXA2_BOVIN	-0.227383	-0.121994	-0.309676	0.281222	0.175579	-0.421199	0.512886	-0.255039	-0.521448	0.300322	-0.0720847	0.48142
ANXA6_BOVIN	-0.0390882	-0.416752	0.067629	-0.147186	0.437895	0.213407	-0.300722	0.00850875	0.135916	0.0635196	-0.345849	-0.342516
AT2A1_BOVIN	0.0825908	0.298541	0.426974	-0.187883	-0.191582	0.356212	-0.21583	0.610944	0.679277	-0.411326	0.220436	-0.621386
ATP8_BOVIN	0.763288	0.0108423	0.00853363	-0.333544	-0.192001	-0.161999	-0.414867	-0.401223	-0.182637	0.00862376	-0.268645	0.122969
ATPA_BOVIN	-0.206264	0.17285	0.0254491	-0.430326	0.0847832	0.128986	-0.329551	0.196878	0.251552	-0.0854462	0.152086	-0.346311
ATPB_BOVIN	-0.1125	-0.071978	0.0864035	-0.0684929	0.000713965	0.149291	0.0523636	0.109774	0.00558788	-0.190705	0.102338	-0.256935
ATPG_BOVIN	-0.0451667	-0.0616508	-0.52066	0.0678273	0.172561	-0.331275	0.165557	-0.371999	-0.593518	0.432957	-0.0102157	0.75247
ATPO_BOVIN	0.188401	0.133176	-0.047865	-0.351919	-0.21952	0.0327187	-0.522633	0.158974	0.290179	-0.128214	0.11797	-0.0251544
BPT1_BOVIN	-0.171327	-0.267351	0.650291	0.624912	-0.00205948	0.306038	0.403973	0.32265	0.372505	-0.0463742	-0.142457	-0.545814
CAH3_BOVIN	0.0810577	-0.672201	0.212262	0.182211	0.405727	-0.015722	0.0696321	-0.0901183	-0.150005	0.366804	-0.51495	-0.0695744
CALM_BOVIN	-0.26953	-0.0471166	-0.191703	0.333252	0.192528	-0.163858	0.392688	-0.441329	-0.537185	0.371169	-0.218405	0.530909
CASA1_BOVIN	-0.145696	-0.0101475	-0.0944169	0.313016	0.389033	0.284926	0.11362	-0.300584	-0.136348	-0.022407	0.0919733	0.0824283
CASB_BOVIN	-0.222086	-0.0266544	-0.0737399	0.392356	0.437868	0.294356	0.18226	-0.243843	-0.130775	-0.0166635	0.0910267	0.047902
CC175_BOVIN	0.0653421	0.0160311	-0.22992	-0.237551	-0.116822	-0.102142	-0.153351	0.299755	0.200246	-0.129216	0.424211	0.182631
CCD39_BOVIN	-0.169841	0.112312	-0.339259	-0.307485	0.0755107	0.040256	-0.129799	0.102333	-0.0333633	-0.203257	0.392013	0.170966
CISY_BOVIN	-0.0166974	0.115825	0.15091	-0.529638	0.0520803	0.0980665	-0.31146	0.0625421	0.105454	-0.179958	-0.074033	-0.301955
CO1A1_BOVIN	-0.227446	0.107902	-0.40439	-0.0225636	-0.203839	-0.195699	0.197407	-0.338486	-0.278561	-0.191816	0.148778	0.390142
CO1A2_BOVIN	-0.238317	0.114865	-0.396792	-0.0247416	-0.212732	-0.192537	0.213545	-0.319032	-0.272314	-0.207021	0.155835	0.38773
CO2A1_BOVIN	-0.122497	-0.333497	-0.219198	-0.0547544	-0.0490949	-0.333077	0.410551	0.358115	0.270475	-0.326048	0.49322	-0.000134999
CO3A1_BOVIN	-0.18281	0.401541	-0.426681	-0.207043	-0.159971	-0.109893	0.0385283	-0.206616	-0.134103	-0.30457	0.352198	0.256292
COF2_BOVIN	0.00660486	-0.488524	-0.144522	-0.193166	0.378224	0.276241	-0.275384	-0.262808	-0.276693	0.239276	-0.437371	0.369166
COX2_BOVIN	-0.157573	-0.303992	-0.562886	-0.0200187	0.260203	-0.490267	0.491196	-0.48972	-0.511338	-0.0601484	0.17203	0.361911
CRYAB_BOVIN	-0.164276	-0.405077	0.400234	0.00077775	0.248312	0.297216	-0.102736	0.198247	0.0961557	0.192023	-0.449225	-0.332586
CSRP3_BOVIN	-0.398309	-0.424014	-0.142857	-0.325954	0.566721	0.0663629	-0.0115698	-0.188433	-0.150454	0.0240553	-0.255051	-0.0193749
DESM_BOVIN	0.0738368	-0.182223	0.361305	0.133868	0.100276	0.28286	0.0436119	0.276211	0.195119	-0.17319	-0.0462638	-0.565472
EF1A2_BOVIN	-0.274248	0.080476	0.0265094	0.132798	-0.38986	-0.033766	0.359509	0.0120143	-0.011065	-0.352497	0.169003	0.144131
ENOA_BOVIN	-0.130586	-0.0156437	0.172074	-0.0936257	0.199732	-0.181558	0.0752463	-0.157809	-0.145876	0.230481	-0.454598	0.0857736
ENOB_BOVIN	0.173648	0.271589	0.558379	0.463754	-0.0373465	0.20007	-0.00945936	0.272826	0.421292	0.132156	-0.0829039	-0.516101
ERC6L_BOVIN	-0.0461292	-0.238147	-0.355921	0.0120252	0.334991	-0.0290338	-0.212987	-0.231422	-0.497327	0.385915	-0.224794	0.175225
F16P2_BOVIN	0.5506	0.197077	-0.201044	-0.00255377	0.177825	-0.0469782	-0.416928	-0.303465	-0.12608	0.138044	0.0811101	-0.0116345
FABPH_BOVIN	-0.110125	-0.0816516	-0.547427	-0.327262	0.352941	-0.144694	-0.149019	-0.465197	-0.483804	0.172009	0.0172714	0.530152
FMOD_BOVIN	-0.293407	0.00717061	-0.312121	0.145482	-0.202297	-0.19187	0.333269	-0.284742	-0.279726	-0.130969	0.0996496	0.376949
G3P_BOVIN	0.235134	0.483123	-0.172374	-0.200314	-0.133825	0.122338	-0.338869	0.320935	0.28191	-0.124591	0.428979	0.0926923
G6PI_BOVIN	0.327751	0.576153	0.41552	0.00260459	-0.409531	0.190372	-0.351308	0.450801	0.492747	0.0191042	0.0865399	-0.274286
GNS_BOVIN	-0.288211	-0.0659237	0.0178584	0.491816	0.0319482	0.226688	0.240642	-0.000394572	-0.17009	0.0667022	-0.0616451	-0.0966879
GPDA_BOVIN	0.275039	0.651089	-0.104516	-0.298075	-0.505105	-0.0210465	-0.234836	0.28645	0.209956	-0.268292	0.504249	0.277252
GSTM1_BOVIN	-0.0216201	-0.778789	0.321219	0.313416	0.531961	0.320677	0.242321	0.165586	0.185307	0.000174277	-0.359295	-0.390123
GSTP1_BOVIN	0.156634	-0.265129	-0.623031	-0.255224	0.00508868	-0.234885	-0.00622303	-0.192859	-0.309927	-0.305778	0.265255	0.484849
H2A2C_BOVIN	-0.58625	0.0567068	0.0632162	-0.297675	0.122616	0.450689	-0.221214	0.0215883	-0.00358308	-0.0707686	-0.196017	-0.0625412
H2B1N_BOVIN	-0.249774	0.405215	0.0732753	-0.0128937	-0.124803	0.0942936	0.171417	0.0812931	0.256258	-0.265719	0.301332	-0.203193
H4_BOVIN	0.052169	-0.35657	-0.00420383	-0.339882	0.396976	0.245695	-0.155254	-0.0577207	-0.044979	-0.151887	-0.117488	-0.0798868
HBA_BOVIN	0.172021	0.0237034	-0.212365	-0.473535	-0.221912	-0.082615	-0.0232546	-0.09578	-0.170633	-0.227041	0.1412	0.480974
HBB_BOVIN	0.0503968	0.117894	-0.314811	-0.46233	-0.238999	-0.125298	0.0377905	-0.180705	-0.250398	-0.274673	0.21943	0.594983
HS71A_BOVIN	0.120211	-0.502183	0.383452	-0.065977	0.104516	0.223645	-0.148156	0.272748	0.291923	-0.0623731	-0.27495	-0.3864
HS90A_BOVIN	0.143491	-0.175427	-0.0481595	-0.0849961	-0.25446	-0.198997	0.384869	0.344141	0.0175498	-0.305714	0.271957	0.296718
HSP7C_BOVIN	-0.212808	-0.253808	0.282129	-0.37188	0.215394	0.317995	-0.121767	0.442411	0.361617	-0.326172	-0.09319	-0.431724
HSPB1_BOVIN	-0.386915	-0.53549	0.212556	-0.0158081	0.535889	0.447674	-0.143289	-0.0453381	-0.0124418	0.216841	-0.485485	-0.236402
HSPB6_BOVIN	0.0389939	-0.320144	-0.126117	-0.111438	0.228581	0.0859319	-0.221021	-0.12158	-0.312855	0.350055	-0.255829	0.19104
IDHP_BOVIN	0.00319183	-0.0728608	-0.178825	-0.326884	-0.0104964	0.0733374	-0.117992	0.063828	0.0331462	-0.322905	0.262483	0.0512368
IMDH2_BOVIN	-0.272856	-0.0998401	-0.359785	0.179469	-0.129145	-0.12971	0.306858	-0.32634	-0.292223	-0.157224	0.128033	0.342694
K1C10_BOVIN	0.16239	-0.142859	-0.383322	0.570417	0.174682	-0.318491	0.2332	-0.43709	-0.526122	0.555159	0.0139402	0.307558
K1C17_BOVIN	-0.104262	-0.122056	-0.362516	0.438754	0.221765	-0.335558	0.358782	-0.42345	-0.633193	0.559839	-0.126332	0.529538
K1C25_BOVIN	0.130291	-0.149787	-0.367986	0.570715	0.22982	-0.319103	0.252385	-0.434492	-0.546494	0.595206	-0.00886924	0.307742
K2C5_BOVIN	0.261369	-0.284759	-0.384936	0.5766	0.15953	-0.389992	0.265284	-0.503084	-0.602294	0.534297	-0.0588738	0.268204
K2C71_BOVIN	0.114943	-0.201708	-0.408278	0.545653	0.148294	-0.310036	0.27803	-0.498021	-0.605685	0.547872	-0.0406498	0.418518
K2C73_BOVIN	0.0884562	-0.115624	-0.450065	0.516826	0.157966	-0.305932	0.196901	-0.437261	-0.624013	0.578132	-0.0400849	0.387558
K2C79_BOVIN	0.130229	-0.149437	-0.450876	0.54026	0.207404	-0.399161	0.294023	-0.53005	-0.692746	0.607394	-0.0542534	0.441384
KAD1_BOVIN	0.629815	0.19486	0.426367	-0.0670344	-0.318258	0.239148	-0.436043	0.366949	0.491577	-0.0614123	-2.25035e-05	-0.260457
KCRM_BOVIN	0.296294	0.55664	0.149398	-0.352449	-0.256537	0.248446	-0.403243	0.395546	0.586456	-0.359498	0.459003	-0.122957
KCRS_BOVIN	-0.00819165	-0.0908597	-0.167124	-0.334729	0.0137453	0.00180799	-0.320823	0.0375058	0.0724528	-0.146819	0.12227	-0.136529
KRT35_BOVIN	0.172903	0.454165	-0.149651	0.0803642	-0.374156	-0.102469	-0.201032	0.191581	0.0770865	-0.0230718	0.335915	0.0682822
KRT81_BOVIN	-0.121906	-0.0762758	-0.292268	0.598513	0.0175238	-0.370603	0.48627	-0.170955	-0.612884	0.367741	-0.00404963	0.197346
LDHA_BOVIN	0.435298	0.407675	0.371325	0.0859159	-0.314106	0.115557	-0.341811	0.378675	0.400988	0.0731923	0.0244821	-0.290524
LDHB_BOVIN	-0.141846	-0.0554314	-0.358695	-0.389716	0.0498287	0.0190344	-0.0958475	0.126859	0.0482854	-0.38651	0.381618	0.185322
LEG1_BOVIN	-0.163972	-0.569085	0.42916	-0.121455	0.411658	0.227161	0.0747097	0.085571	0.20404	-0.0591432	-0.44844	-0.477356
MDHC_BOVIN	-0.0164941	0.157679	0.269962	-0.283393	-0.334921	0.24361	-0.130119	0.423932	0.417086	-0.471076	0.249852	-0.342795
MDHM_BOVIN	0.0804401	-0.0169142	0.0394658	-0.412056	-0.0795355	0.11449	-0.270767	0.0219659	0.149954	-0.274628	0.0939163	-0.241039
MIC19_BOVIN	-0.230932	0.0245084	-0.319459	-0.324461	0.149845	0.053321	-0.116049	-0.0229556	-0.140456	-0.141868	0.267644	0.13767
MIME_BOVIN	-0.0040691	0.287073	-0.533536	-0.238034	-0.32918	-0.438181	0.0344359	-0.25301	-0.31525	-0.106451	0.219991	0.390781
MLRS_BOVIN	0.187509	-0.0443476	0.60183	0.438427	0.00852331	0.0293384	0.0626456	0.115545	0.138651	0.418974	-0.477292	-0.439832
MLRV_BOVIN	-0.221758	-0.136386	-0.2313	-0.25992	0.314582	-0.0418375	-0.0793697	-0.214062	-0.24429	0.0311133	0.00578958	0.0703588
MYG_BOVIN	-0.209657	-0.285144	-0.168419	0.0949142	0.182344	-0.131923	0.133192	-0.597755	-0.534859	0.334343	-0.404296	0.305062
MYH1_BOVIN	0.262149	0.608205	0.321724	-0.00224518	-0.606969	0.077206	-0.0713792	0.49516	0.452444	-0.349417	0.301943	-0.228775
MYH2_BOVIN	-0.192247	-0.778912	0.0963631	0.192058	0.665135	0.0398485	0.141411	-0.253009	-0.213198	0.479058	-0.568034	-0.134142
MYH7_BOVIN	-0.146859	-0.275854	-0.0327829	-0.299346	0.267423	-0.0477262	-0.0445967	0.0425912	0.069283	-0.13366	0.0374714	-0.230231
MYL1_BOVIN	-0.342089	-0.204031	-0.0653577	0.42661	0.326561	-0.0882607	0.484527	-0.23156	-0.437447	0.43471	-0.254171	0.38559
MYL3_BOVIN	-0.426612	0.455815	-0.0664759	-0.186541	0.0558263	0.103319	0.00347904	-0.0460851	-0.145578	0.102736	-0.0425639	0.165248
MYL6_BOVIN	0.0576281	-0.386664	0.54958	0.261313	0.234186	0.17925	-0.0252203	0.213622	0.25045	0.289939	-0.490563	-0.493649
MYO10_BOVIN	-0.294158	-0.264645	-0.177295	0.0480708	0.353122	-0.00913792	0.142319	0.0155745	-0.239986	0.198441	0.0381603	0.0438213
MYOM1_BOVIN	-0.0704072	0.116826	0.454574	0.0605508	0.0494738	0.295404	0.0287495	0.385713	0.184191	0.0659558	-0.210429	-0.0677183
MYOZ1_BOVIN	0.286543	0.491915	-0.139579	-0.414415	-0.268944	0.03796	-0.556546	0.0538882	0.0364633	0.14611	0.186253	0.233865
MYOZ2_BOVIN	-0.137634	-0.136825	-0.463549	0.100984	-0.0281733	-0.475924	0.468821	-0.451462	-0.510756	0.0125413	0.122855	0.591089
PABP1_BOVIN	-0.289434	0.0297301	-0.180559	0.129008	0.142019	-0.228019	0.285453	-0.346395	-0.429323	0.301924	-0.204735	0.467672
PARK7_BOVIN	0.0360626	-0.0616115	0.512179	0.239396	-0.299506	0.247762	0.181823	0.475946	0.344778	-0.170804	-0.0489274	-0.0918318
PDLI3_BOVIN	-0.184311	-0.247699	0.417078	0.0679339	0.285425	0.547147	-0.122389	0.0973836	0.367813	-0.0213779	-0.175498	-0.41207
PDLI7_BOVIN	0.194189	-0.162261	0.513503	-0.264737	-0.180669	-0.136682	-0.0444509	0.248386	0.270622	-0.0436969	-0.411896	-0.42774
PEBP1_BOVIN	0.136124	-0.209085	0.293195	0.16238	-0.0508946	0.31665	-0.333681	0.173465	0.216202	0.306114	-0.245579	-0.186245
PFKAM_BOVIN	0.353235	-0.0713135	0.584569	0.0706721	-0.189786	0.305654	-0.162148	0.436761	0.522021	-0.210248	-0.166916	-0.512235
PGAM2_BOVIN	0.359383	0.33875	0.200446	-0.127701	-0.407022	0.173749	-0.266888	0.532423	0.588356	-0.453832	0.405623	-0.314878
PGK1_BOVIN	0.42791	0.345327	0.604796	-0.0825685	-0.318646	0.313437	-0.379026	0.516394	0.53557	-0.0843769	-0.114378	-0.414437
PGM1_BOVIN	0.544045	0.312292	0.497699	-0.223069	-0.267079	0.254879	-0.59763	0.0607214	0.256766	0.13732	-0.365155	-0.337044
PGS2_BOVIN	-0.178623	0.187406	-0.483082	-0.0861184	-0.184829	-0.271029	0.150003	-0.41207	-0.400364	-0.102564	0.132504	0.478479
PLK1_BOVIN	0.0253425	-0.0225339	-0.0587879	0.151228	0.0497206	0.160611	-0.339803	-0.0587975	0.103723	0.305777	-0.0359551	0.00428397
PRDX1_BOVIN	0.189683	0.2136	-0.177683	-0.439235	-0.148448	0.0186543	-0.328827	0.353582	0.359856	-0.331887	0.463123	3.53635e-05
PRDX2_BOVIN	0.266193	-0.035419	0.199174	-0.026139	-0.104824	0.293276	-0.225291	0.156891	0.130014	-0.234941	-0.0555488	-0.309163
PRDX3_BOVIN	0.0953573	-0.121683	-0.0634983	-0.297754	-0.216414	0.0116568	0.0638832	0.333942	0.176702	-0.549267	0.343296	-0.106835
PRDX6_BOVIN	-0.00808195	0.203201	-0.443164	0.0757629	0.219303	-0.142513	-0.137088	-0.0896526	0.00462413	0.0440109	0.515064	0.0140431
PRELP_BOVIN	-0.0987896	0.166637	-0.346067	-0.306937	-0.215399	-0.245194	0.0313749	0.220951	0.0767822	-0.25426	0.269785	0.193211
PROF1_BOVIN	0.198037	-0.0557105	-0.0298861	-0.0806948	-0.454876	-0.038469	0.147283	0.30819	0.219032	-0.366386	0.199641	0.358626
PURA1_BOVIN	0.0445977	0.229514	0.176807	0.257149	0.132958	0.385113	-0.347479	0.214052	0.228363	0.224057	-0.0245109	-0.388771
PYGM_BOVIN	0.221567	0.457624	0.410825	-0.0233878	-0.561944	0.0955758	-0.0747481	0.674418	0.638796	-0.324054	0.309479	-0.259301
QCR1_BOVIN	0.309817	-0.220046	-0.240466	-0.0534199	0.334201	-0.101667	-0.0496673	-0.400776	-0.203959	-0.0246166	0.126126	-0.0059493
RS27A_BOVIN	-0.0668507	-0.365396	-0.306793	0.103911	0.0296897	-0.300118	0.336517	-0.0178922	-0.325577	0.0333546	0.0260795	0.459983
S10A1_BOVIN	-0.037739	0.041995	-0.699384	0.0772977	0.0308135	-0.206695	0.0940178	-0.172526	-0.349953	0.0163587	0.475415	0.665341
SODC_BOVIN	-0.462067	-0.0165744	0.0299106	0.424579	0.293009	0.202111	0.35065	-0.0413511	0.0445777	-0.0426573	0.0305037	-0.123248
SPA31_BOVIN	0.0973179	0.20828	-0.38111	0.079909	-0.00416268	-0.0922832	0.214534	-0.391775	-0.400083	-0.133947	0.290105	0.608637
TBA1B_BOVIN	0.375823	0.0072791	-0.330562	0.337227	-0.0392737	-0.182236	0.184845	-0.219275	-0.186318	-0.0498005	0.483621	0.280477
TBA4A_BOVIN	0.0684914	-0.121873	-0.092355	-0.230431	-0.180586	0.167222	-0.232619	0.138478	-0.184799	0.0296912	-0.149723	0.220976
TBB5_BOVIN	0.286757	-0.267407	0.261529	0.103545	-0.275134	0.285941	0.104087	0.239813	0.180071	-0.388	-0.0651276	0.0218118
TEX14_BOVIN	0.0369579	-0.0364158	-0.0900619	0.217357	-0.0811889	-0.552522	0.219655	-0.0287836	0.103246	0.0777188	0.145826	-0.257875
THIL_BOVIN	0.153348	0.129063	-0.407646	-0.136753	-0.12119	-0.0909125	0.0367074	0.00393124	-0.145031	-0.382992	0.502573	0.239494
TNNC1_BOVIN	-0.121093	-0.284204	-0.207687	-0.270675	0.340846	-0.148813	-0.0745338	-0.425914	-0.375468	0.159049	-0.216527	0.20278
TNNT1_BOVIN	-0.156599	0.0206256	-0.504461	-0.305833	0.238085	-0.111058	-0.269703	-0.141037	-0.174507	0.0936294	0.265814	0.217882
TNNT3_BOVIN	-0.0886866	-0.131145	-0.131735	0.080497	0.252495	0.168928	-0.22374	0.263502	0.18793	0.217319	0.0601959	-0.101597
TPIS_BOVIN	0.471641	0.331945	0.534129	0.117396	-0.341711	0.272642	-0.266863	0.467027	0.558374	-0.146329	0.0569319	-0.379016
TPM1_BOVIN	0.0924267	-0.118733	0.305271	0.598354	0.107459	-0.011614	0.190399	0.0721287	-0.0460461	0.433031	-0.287627	-0.148954
TPM2_BOVIN	-0.401217	-0.497471	-0.333049	0.286744	0.685794	0.0550616	0.282578	-0.293321	-0.28777	0.253932	-0.0497908	0.277658
TPM3_BOVIN	0.0505225	-0.297267	-0.185985	-0.246756	0.590284	0.0109358	-0.162915	-0.258263	-0.318979	0.327413	-0.259427	0.210833
TPST2_BOVIN	0.0208222	-0.0423577	-0.477334	0.365166	0.437989	-0.2331	0.30626	-0.381637	-0.546615	0.217857	0.178415	0.389045
TRFE_BOVIN	-0.429949	-0.0208804	-0.307525	0.17744	-0.00629688	-0.154065	0.62972	-0.0838948	-0.314178	-0.253118	0.269792	0.456388
TRM11_BOVIN	-0.0886697	-0.48969	0.16806	0.89132	0.446121	0.0428491	0.55677	-0.172122	-0.281579	0.331724	-0.242759	-0.213754
UBP33_BOVIN	0.0290835	-0.0456462	-0.45739	-0.136012	0.307811	0.074775	-0.363617	-0.472292	-0.460291	0.303363	-0.0371536	0.357186
VDAC1_BOVIN	-0.333628	-0.178398	-0.212665	0.599604	0.418848	-0.256267	0.471949	-0.174917	-0.343252	0.266784	0.0452453	-0.0404568
VIME_BOVIN	-0.34361	-0.189511	-0.638816	0.0289692	-0.117055	-0.386451	0.338305	-0.326263	-0.495777	-0.0376499	0.186507	0.628632

## Sheet: mono multi variate models
Results obtained for the mono- and multi- variate models calculated. For each comparison, several indexes are given: number of original variables (N° variables) and number of latent variables included in the model (N° LVs), Accuracy% (Acc%), NER%; Sensitivity %, Specificity % and Precision % for each class. All the results are given in fitting and in cross-validation (CV) (random selection of 5 c…
		N° Variables	N° LVs	Acc %	NER %	Sensitivity %		Specificity %		Precision %
						Control	Other class	Control	Other class	Control	Other class
t0 vs. t12 monovariate test	Fitting	17	1	95.56	95.83	91.67	100	100	91.67	100	91.3
	CV			95.39	95.64	92.41	98.87	98.87	92.41	98.96	91.77
t0 vs. t12 multivariate test	Fitting	58	2	100	100	100	100	100	100	100	100
	CV			99.77	99.77	99.62	99.93	99.93	99.62	99.94	99.58
t12 vs. t26 monovariate test	Fitting	20	1	100	100	100	100	100	100	100	100
	CV			98.91	98.97	99.98	97.97	97.97	99.98	97.75	99.98
t12 vs. t26 multivariate test	Fitting	43	2	100	100	100	100	100	100	100	100
	CV			99.98	99.98	99.98	99.98	99.98	99.98	99.98	99.98
t0 vs. t26 monovariate test	Fitting	47	2	100	100	100	100	100	100	100	100
	CV			99.64	99.64	99.72	99.56	99.56	99.72	99.56	99.72
t0 vs. t26 multivariate test	Fitting	86	2	100	100	100	100	100	100	100	100
	CV			99.95	99.95	100	99.9	99.9	100	99.9	100
t0 vs. t12&t26 monovariate test	Fitting	32	6	100	100	100	100	100	100	100	100
	CV			95.39	96.48	92.98	99.98	92.98	99.98	88.18	99.99
t0 vs. t12&t26 multivariate test	Fitting	97	6	100	100	100	100	100	100	100	100
	CV			99.82	99.85	99.96	99.75	99.75	99.96	99.53	99.98

## Sheet: % of variance of LVs
% of variance explained by each latent variable on X and Y variables for each comparison carried out.
Variables selected by multivariate analysis				Variables selected by uniivariate analysis
		X variables	Y variable				X variables	Y variable
		%Expl. Var.	%Expl. Var.				%Expl. Var.	%Expl. Var.
EARLY	LV1	15,46	40,14	EARLY		LV1	32,68	32,89
	LV2	18,89	5,60			LV2	9,73	6,30
	LV3	9,29	1,88			LV3	9,41	1,71
	LV4	6,84	0,78			LV4	6,12	1,69
	LV5	3,46	0,57			LV5	7,84	0,93
	LV6	5,54	0,16			LV6	4,47	1,26
	LV7	3,85	0,15			LV7	3,44	0,92
	LV8	3,58	0,09			LV8	6,83	0,17
	LV9	2,14	0,12			LV9	5,01	0,11
	LV10	2,38	0,07			LV10	3,63	0,06
LATE	LV1	18,94	41,82	LATE		LV1	32,17	34,49
	LV2	9,01	4,43			LV2	11,42	5,51
	LV3	9,11	0,70			LV3	9,31	2,28
	LV4	8,32	0,59			LV4	4,60	1,10
	LV5	5,75	0,46			LV5	6,87	0,28
	LV6	5,22	0,25			LV6	6,97	0,17
	LV7	3,57	0,23			LV7	3,61	0,14
	LV8	4,00	0,15			LV8	2,85	0,12
	LV9	3,01	0,12			LV9	3,54	0,07
	LV10	2,05	0,12			LV10	2,00	0,11
LONG	LV1	24,58	39,63	LONG		LV1	41,17	37,81
	LV2	13,52	6,65			LV2	6,41	7,14
	LV3	6,88	1,85			LV3	6,92	1,77
	LV4	3,39	1,01			LV4	7,10	0,85
	LV5	3,19	0,43			LV5	8,09	0,52
	LV6	3,97	0,15			LV6	2,88	0,62
	LV7	3,62	0,08			LV7	2,03	0,45
	LV8	2,92	0,06			LV8	1,67	0,29
	LV9	2,38	0,04			LV9	1,91	0,16
	LV10	1,70	0,05			LV10	2,04	0,08
GENERAL	LV1	17,38	29,16	GENERAL		LV1	35,63	27,53
	LV2	13,10	9,60			LV2	8,02	7,70
	LV3	7,08	4,05			LV3	10,47	2,79
	LV4	4,23	1,42			LV4	7,44	2,07
	LV5	4,37	0,33			LV5	5,68	1,00
	LV6	3,27	0,24			LV6	3,65	0,53
	LV7	2,79	0,16			LV7	3,34	0,26
	LV8	2,00	0,12			LV8	2,40	0,32
	LV9	1,97	0,07			LV9	2,07	0,25
	LV10	2,14	0,05			LV10	2,54	0,08

[truncated: 8 more sheets: GO t0 vs t12, GO t12 vs t26, GO t0 vs t26, GO t0 vs t12&t26, KEGG t0 vs t12, KEGG t12 vs t26, KEGG t0 vs t26, KEGG t0 vs t12&t26]
